# Supplementary material for: Genome-wide association analysis reveals loci and candidate genes involved in fiber quality traits in sea island cotton (Gossypium barbadense)
Source: BMC Plant Biol. 2020 Jun 22;20:289. doi: 10.1186/s12870-020-02502-4 (PMC7310526; doi:10.1186/s12870-020-02502-4)
Supplement: Supplementary file 1 — Additional file 1 Table S1. Information on 279 sea island cotton accessions used in this study. [file 12870_2020_2502_MOESM1_ESM.xlsx]

## Sheet: Sheet1
Table S1 Information on 279 sea island cotton accessions used in this study.
Code	Name*	Source	Origin	Group	Phenotype data
1	Yue 51-12	Introduced	Albania	Group2	Yes
2	Yue 51-3	Introduced	Albania	Group3	Yes
3	Yue 51-6	Introduced	Albania	Group2	Yes
4	Luosaiya	Introduced	Argentina	Group2	Yes
5	Egypt 2	Introduced	Egypt	Group2	Yes
6	Egypt 3-2	Introduced	Egypt	Group2	Yes
7	Egypt 3-4	Introduced	Egypt	Group2	Yes
8	Giza 36-1	Introduced	Egypt	Group1	No
9	Giza 36-2	Introduced	Egypt	Group1	No
10	Giza 45	Introduced	Egypt	Group2	No
11	Giza 67	Introduced	Egypt	Group2	Yes
12	Giza 76	Introduced	Egypt	Group2	Yes
13	Giza 81	Introduced	Egypt	Group1	No
14	Giza 85	Introduced	Egypt	Group2	No
15	Hai 1	Introduced	Egypt	Group2	No
16	Mi 10	Introduced	Egypt	Group3	No
17	Menoufi	Introduced	Egypt	Group1	No
18	Termez 16	Introduced	Egypt	Group2	No
19	Changrong 3	Cultivars/lines	Jiangsu	Group2	Yes
20	E24-3389	Cultivars/lines	Jiangsu	Group2	No
21	Hai7124-1	Cultivars/lines	Jiangsu	Group2	No
22	Hai7124-2	Cultivars/lines	Jiangsu	Group2	No
23	Hai7124-3	Cultivars/lines	Jiangsu	Group2	No
24	Yinzi 6022	Cultivars/lines	Jiangsu	Group2	No
25	L-3398	Cultivars/lines	Jiangsu	Group2	No
26	Huadong Island cotton	Cultivars/lines	Shanghai	Group2	No
27	504-N	Introduced	Soviet Union	Group2	No
28	910И	Introduced	Soviet Union	Group2	No
29	9899И	Introduced	Soviet Union	Group3	No
30	C-6013	Introduced	Soviet Union	Group3	Yes
31	C-6020	Introduced	Soviet Union	Group2	Yes
32	C-6022	Introduced	Soviet Union	Group2	Yes
33	C-605	Introduced	Soviet Union	Group2	Yes
34	C-6249-2	Introduced	Soviet Union	Group2	Yes
35	Sulian B154	Introduced	Soviet Union	Group2	No
36	Sulian B51	Introduced	Soviet Union	Group2	No
37	Sulian K102	Introduced	Soviet Union	Group2	Yes
38	Sudan Changrong	Introduced	Sudan	Group2	No
39	Coibalt	Introduced	USA	Group3	Yes
40	3-79-1	Introduced	USA	Group2	No
41	3-79-2	Introduced	USA	Group2	No
42	DP-wild	Introduced	USA	Group2	Yes
43	P1-wild	Introduced	USA	Group2	Yes
44	Pima	Introduced	USA	Group2	No
45	Pima 1	Introduced	USA	Group2	No
46	Pima 79-103	Introduced	USA	Group2	No
47	Pima 90	Introduced	USA	Group2	No
48	Pima S-3	Introduced	USA	Group2	No
49	Pima 1-1	Introduced	USA	Group2	Yes
50	270	Cultivars/lines	Xinjiang	Group3	Yes
51	1-11 G-29	Cultivars/lines	Xinjiang	Group2	Yes
52	13-1	Cultivars/lines	Xinjiang	Group2	Yes
53	2-6323	Cultivars/lines	Xinjiang	Group2	Yes
54	6-20	Cultivars/lines	Xinjiang	Group2	Yes
55	65-3049-6	Cultivars/lines	Xinjiang	Group2	Yes
56	66-170	Cultivars/lines	Xinjiang	Group2	Yes
57	9108×85F8-1	Cultivars/lines	Xinjiang	Group3	Yes
58	Ⅱ（13）	Cultivars/lines	Xinjiang	Group1	Yes
59	Ⅱ（22）	Cultivars/lines	Xinjiang	Group1	Yes
60	Achang 599	Cultivars/lines	Xinjiang	Group1	Yes
61	Aken 785-3	Cultivars/lines	Xinjiang	Group2	Yes
62	AW2021	Cultivars/lines	Xinjiang	Group1	Yes
63	AW2022	Cultivars/lines	Xinjiang	Group1	Yes
64	AW2023	Cultivars/lines	Xinjiang	Group3	Yes
65	AW2025	Cultivars/lines	Xinjiang	Group1	Yes
66	AW2026	Cultivars/lines	Xinjiang	Group1	Yes
67	AW2046	Cultivars/lines	Xinjiang	Group1	Yes
68	AW2066	Cultivars/lines	Xinjiang	Group1	Yes
69	AW2068	Cultivars/lines	Xinjiang	Group1	Yes
70	AW2075	Cultivars/lines	Xinjiang	Group3	Yes
71	AW2079	Cultivars/lines	Xinjiang	Group1	Yes
72	AW2081	Cultivars/lines	Xinjiang	Group1	Yes
73	AW2129	Cultivars/lines	Xinjiang	Group1	Yes
74	AW2130	Cultivars/lines	Xinjiang	Group1	Yes
75	Ba 4055-8	Cultivars/lines	Xinjiang	Group2	Yes
76	Bazhou 843037	Cultivars/lines	Xinjiang	Group2	Yes
77	Chang 22	Cultivars/lines	Xinjiang	Group1	Yes
78	Changqu 10	Cultivars/lines	Xinjiang	Group3	Yes
79	Changqu 3	Cultivars/lines	Xinjiang	Group1	Yes
80	Changqu 4	Cultivars/lines	Xinjiang	Group1	Yes
81	Changqu 5	Cultivars/lines	Xinjiang	Group3	Yes
82	Changsheng 2	Cultivars/lines	Xinjiang	Group2	Yes
83	DC1022	Cultivars/lines	Xinjiang	Group1	Yes
84	DC1023	Cultivars/lines	Xinjiang	Group1	Yes
85	DC1024	Cultivars/lines	Xinjiang	Group1	Yes
86	DC1026	Cultivars/lines	Xinjiang	Group3	Yes
87	DC216	Cultivars/lines	Xinjiang	Group1	Yes
88	DC217	Cultivars/lines	Xinjiang	Group1	Yes
89	DC218	Cultivars/lines	Xinjiang	Group3	Yes
90	DC220	Cultivars/lines	Xinjiang	Group2	Yes
91	DC221	Cultivars/lines	Xinjiang	Group2	Yes
92	DC222	Cultivars/lines	Xinjiang	Group1	Yes
93	DC223	Cultivars/lines	Xinjiang	Group1	Yes
94	DC224	Cultivars/lines	Xinjiang	Group1	Yes
95	DC225	Cultivars/lines	Xinjiang	Group2	Yes
96	DC226	Cultivars/lines	Xinjiang	Group1	Yes
97	DC227	Cultivars/lines	Xinjiang	Group1	Yes
98	DC228	Cultivars/lines	Xinjiang	Group1	Yes
99	DC229	Cultivars/lines	Xinjiang	Group1	Yes
100	DC230	Cultivars/lines	Xinjiang	Group2	Yes
101	DC231	Cultivars/lines	Xinjiang	Group2	Yes
102	DC232	Cultivars/lines	Xinjiang	Group1	Yes
103	DC233	Cultivars/lines	Xinjiang	Group3	Yes
104	DC234	Cultivars/lines	Xinjiang	Group1	Yes
105	DC235	Cultivars/lines	Xinjiang	Group1	Yes
106	DC236	Cultivars/lines	Xinjiang	Group1	Yes
107	DC237	Cultivars/lines	Xinjiang	Group2	Yes
108	DJ-07-136	Cultivars/lines	Xinjiang	Group2	Yes
109	Hai 92-138	Cultivars/lines	Xinjiang	Group2	No
110	Hai 92-5	Cultivars/lines	Xinjiang	Group3	Yes
111	Hai92-138	Cultivars/lines	Xinjiang	Group2	Yes
112	Hhha-5	Cultivars/lines	Xinjiang	Group2	Yes
113	Jinken1256	Cultivars/lines	Xinjiang	Group1	Yes
114	Junhai 1	Cultivars/lines	Xinjiang	Group2	No
115	K103	Cultivars/lines	Xinjiang	Group2	Yes
116	K113	Cultivars/lines	Xinjiang	Group1	Yes
117	K146	Cultivars/lines	Xinjiang	Group1	Yes
118	K222	Cultivars/lines	Xinjiang	Group2	Yes
119	K307	Cultivars/lines	Xinjiang	Group1	Yes
120	K308	Cultivars/lines	Xinjiang	Group2	Yes
121	K309	Cultivars/lines	Xinjiang	Group1	Yes
122	K339	Cultivars/lines	Xinjiang	Group1	Yes
123	K366	Cultivars/lines	Xinjiang	Group3	Yes
124	K399	Cultivars/lines	Xinjiang	Group1	Yes
125	K9237	Cultivars/lines	Xinjiang	Group1	Yes
126	Kang 77-65	Cultivars/lines	Xinjiang	Group2	Yes
127	L13	Cultivars/lines	Xinjiang	Group2	Yes
128	L15	Cultivars/lines	Xinjiang	Group2	Yes
129	L16	Cultivars/lines	Xinjiang	Group2	Yes
130	L17	Cultivars/lines	Xinjiang	Group2	Yes
131	L18	Cultivars/lines	Xinjiang	Group2	Yes
132	L19	Cultivars/lines	Xinjiang	Group3	Yes
133	L20	Cultivars/lines	Xinjiang	Group2	Yes
134	L21	Cultivars/lines	Xinjiang	Group2	Yes
135	L22	Cultivars/lines	Xinjiang	Group3	Yes
136	L23	Cultivars/lines	Xinjiang	Group2	Yes
137	L24	Cultivars/lines	Xinjiang	Group1	Yes
138	L25	Cultivars/lines	Xinjiang	Group2	Yes
139	L26	Cultivars/lines	Xinjiang	Group2	Yes
140	L27	Cultivars/lines	Xinjiang	Group2	Yes
141	L28	Cultivars/lines	Xinjiang	Group2	Yes
142	N12	Cultivars/lines	Xinjiang	Group1	Yes
143	N15	Cultivars/lines	Xinjiang	Group3	Yes
144	N16	Cultivars/lines	Xinjiang	Group3	Yes
145	N17	Cultivars/lines	Xinjiang	Group1	Yes
146	N18	Cultivars/lines	Xinjiang	Group3	Yes
147	N19	Cultivars/lines	Xinjiang	Group1	Yes
148	N2	Cultivars/lines	Xinjiang	Group2	Yes
149	N21	Cultivars/lines	Xinjiang	Group1	Yes
150	N22	Cultivars/lines	Xinjiang	Group3	Yes
151	N23	Cultivars/lines	Xinjiang	Group1	Yes
152	N24	Cultivars/lines	Xinjiang	Group3	Yes
153	N26	Cultivars/lines	Xinjiang	Group3	Yes
154	N27	Cultivars/lines	Xinjiang	Group2	Yes
155	N29	Cultivars/lines	Xinjiang	Group3	Yes
156	N30	Cultivars/lines	Xinjiang	Group3	Yes
157	N31	Cultivars/lines	Xinjiang	Group3	Yes
158	N32	Cultivars/lines	Xinjiang	Group1	Yes
159	N34	Cultivars/lines	Xinjiang	Group1	Yes
160	N35	Cultivars/lines	Xinjiang	Group3	Yes
161	N36	Cultivars/lines	Xinjiang	Group2	Yes
162	N37	Cultivars/lines	Xinjiang	Group2	Yes
163	N38	Cultivars/lines	Xinjiang	Group3	Yes
164	N40	Cultivars/lines	Xinjiang	Group3	Yes
165	N7	Cultivars/lines	Xinjiang	Group3	Yes
166	N8	Cultivars/lines	Xinjiang	Group1	Yes
167	N9	Cultivars/lines	Xinjiang	Group1	Yes
168	Nongda 11	Cultivars/lines	Xinjiang	Group2	Yes
169	Nongda 2	Cultivars/lines	Xinjiang	Group3	Yes
170	Nongda 21	Cultivars/lines	Xinjiang	Group3	Yes
171	Nongda 26-1	Cultivars/lines	Xinjiang	Group3	Yes
172	Nongda 26-2	Cultivars/lines	Xinjiang	Group3	No
173	Nongda 28	Cultivars/lines	Xinjiang	Group1	Yes
174	Nongda 3	Cultivars/lines	Xinjiang	Group3	Yes
175	Nongda 31	Cultivars/lines	Xinjiang	Group2	Yes
176	Nongda 32	Cultivars/lines	Xinjiang	Group2	Yes
177	Nongda 37	Cultivars/lines	Xinjiang	Group3	Yes
178	Nongda 4	Cultivars/lines	Xinjiang	Group1	Yes
179	Nongda 40	Cultivars/lines	Xinjiang	Group2	Yes
180	Nongda 46	Cultivars/lines	Xinjiang	Group2	Yes
181	Nongda 49	Cultivars/lines	Xinjiang	Group1	Yes
182	Nongda 55	Cultivars/lines	Xinjiang	Group1	Yes
183	Nongda 7	Cultivars/lines	Xinjiang	Group3	Yes
184	Nongda A6	Cultivars/lines	Xinjiang	Group2	Yes
185	Nongda A8	Cultivars/lines	Xinjiang	Group3	Yes
186	Nongda A9	Cultivars/lines	Xinjiang	Group3	Yes
187	Nongda I	Cultivars/lines	Xinjiang	Group2	Yes
188	Nongdachang 59	Cultivars/lines	Xinjiang	Group3	Yes
189	Nongke 1	Cultivars/lines	Xinjiang	Group3	Yes
190	Nongke 10	Cultivars/lines	Xinjiang	Group2	Yes
191	Nongke 12	Cultivars/lines	Xinjiang	Group1	Yes
192	Nongke 13	Cultivars/lines	Xinjiang	Group2	Yes
193	Nongke 17	Cultivars/lines	Xinjiang	Group1	Yes
194	Nongke 18	Cultivars/lines	Xinjiang	Group3	Yes
195	Nongke 19	Cultivars/lines	Xinjiang	Group2	Yes
196	Nongke 2	Cultivars/lines	Xinjiang	Group2	Yes
197	Nongke 20	Cultivars/lines	Xinjiang	Group1	Yes
198	Nongke 27	Cultivars/lines	Xinjiang	Group1	Yes
199	Nongke 28	Cultivars/lines	Xinjiang	Group2	Yes
200	Nongke 29	Cultivars/lines	Xinjiang	Group1	Yes
201	Nongke 3	Cultivars/lines	Xinjiang	Group3	Yes
202	Nongke 30	Cultivars/lines	Xinjiang	Group1	Yes
203	Nongke 33	Cultivars/lines	Xinjiang	Group2	Yes
204	Nongke 34	Cultivars/lines	Xinjiang	Group2	Yes
205	Nongke 36	Cultivars/lines	Xinjiang	Group1	Yes
206	Nongke 41	Cultivars/lines	Xinjiang	Group3	Yes
207	Nongke 44	Cultivars/lines	Xinjiang	Group3	Yes
208	Nongke 45	Cultivars/lines	Xinjiang	Group3	Yes
209	Nongke 48	Cultivars/lines	Xinjiang	Group2	Yes
210	Nongke 5	Cultivars/lines	Xinjiang	Group3	Yes
211	Nongke 51	Cultivars/lines	Xinjiang	Group3	Yes
212	Nongke 53	Cultivars/lines	Xinjiang	Group1	Yes
213	Nongke 54	Cultivars/lines	Xinjiang	Group1	Yes
214	Nongke 56	Cultivars/lines	Xinjiang	Group3	Yes
215	Nongke 57	Cultivars/lines	Xinjiang	Group3	Yes
216	Nongke 58	Cultivars/lines	Xinjiang	Group3	Yes
217	Nongke 8	Cultivars/lines	Xinjiang	Group1	Yes
218	Nongke 90	Cultivars/lines	Xinjiang	Group2	Yes
219	Nongke A10	Cultivars/lines	Xinjiang	Group2	Yes
220	Nongke A11	Cultivars/lines	Xinjiang	Group1	Yes
221	Nongke A12	Cultivars/lines	Xinjiang	Group2	Yes
222	Nongke A13	Cultivars/lines	Xinjiang	Group2	Yes
223	Nongke A14	Cultivars/lines	Xinjiang	Group3	Yes
224	Nongke A15	Cultivars/lines	Xinjiang	Group3	Yes
225	Nongke A16	Cultivars/lines	Xinjiang	Group3	Yes
226	Nongke A18	Cultivars/lines	Xinjiang	Group3	Yes
227	Nongke A19	Cultivars/lines	Xinjiang	Group3	Yes
228	Nongke A22	Cultivars/lines	Xinjiang	Group2	Yes
229	Nongke A23	Cultivars/lines	Xinjiang	Group2	Yes
230	Nongke A24	Cultivars/lines	Xinjiang	Group2	Yes
231	Nongke A25	Cultivars/lines	Xinjiang	Group3	Yes
232	Nongke A26	Cultivars/lines	Xinjiang	Group3	Yes
233	Nongke A27	Cultivars/lines	Xinjiang	Group3	Yes
234	Nongke A4	Cultivars/lines	Xinjiang	Group3	Yes
235	Nongke A5	Cultivars/lines	Xinjiang	Group3	Yes
236	Nongke A7	Cultivars/lines	Xinjiang	Group3	Yes
237	sheng 1	Cultivars/lines	Xinjiang	Group1	Yes
238	Shengli 1	Cultivars/lines	Xinjiang	Group2	No
239	SO717	Cultivars/lines	Xinjiang	Group1	Yes
240	Tahai 901	Cultivars/lines	Xinjiang	Group1	Yes
241	Tu 75-86	Cultivars/lines	Xinjiang	Group2	Yes
242	U47	Cultivars/lines	Xinjiang	Group1	Yes
243	U49	Cultivars/lines	Xinjiang	Group2	Yes
244	Xinhai 1	Cultivars/lines	Xinjiang	Group3	Yes
245	Xinhai 10	Cultivars/lines	Xinjiang	Group2	Yes
246	Xinhai 11	Cultivars/lines	Xinjiang	Group3	Yes
247	Xinhai 12	Cultivars/lines	Xinjiang	Group3	Yes
248	Xinhai 13	Cultivars/lines	Xinjiang	Group3	Yes
249	Xinhai 15	Cultivars/lines	Xinjiang	Group1	Yes
250	Xinhai 18	Cultivars/lines	Xinjiang	Group3	Yes
251	Xinhai 19	Cultivars/lines	Xinjiang	Group2	Yes
252	Xinhai 2	Cultivars/lines	Xinjiang	Group3	Yes
253	Xinhai 20	Cultivars/lines	Xinjiang	Group3	Yes
254	Xinhai 21-1	Cultivars/lines	Xinjiang	Group1	Yes
255	Xinhai 21-2	Cultivars/lines	Xinjiang	Group1	No
256	Xinhai 22	Cultivars/lines	Xinjiang	Group3	Yes
257	Xinhai 23	Cultivars/lines	Xinjiang	Group1	Yes
258	Xinhai 24-1	Cultivars/lines	Xinjiang	Group1	Yes
259	Xinhai 24-2	Cultivars/lines	Xinjiang	Group1	No
260	Xinhai 25	Cultivars/lines	Xinjiang	Group3	Yes
261	Xinhai 26-1	Cultivars/lines	Xinjiang	Group3	Yes
262	Xinhai 26-2	Cultivars/lines	Xinjiang	Group3	No
263	Xinhai 27	Cultivars/lines	Xinjiang	Group3	Yes
264	Xinhai 28	Cultivars/lines	Xinjiang	Group1	Yes
265	Xinhai 29	Cultivars/lines	Xinjiang	Group3	Yes
266	Xinhai 3	Cultivars/lines	Xinjiang	Group2	Yes
267	Xinhai 30	Cultivars/lines	Xinjiang	Group3	Yes
268	Xinhai 31	Cultivars/lines	Xinjiang	Group3	Yes
269	Xinhai 32	Cultivars/lines	Xinjiang	Group1	Yes
270	Xinhai 33	Cultivars/lines	Xinjiang	Group2	Yes
271	Xinhai 34	Cultivars/lines	Xinjiang	Group1	Yes
272	Xinhai 35	Cultivars/lines	Xinjiang	Group1	Yes
273	Xinhai 36	Cultivars/lines	Xinjiang	Group1	Yes
274	Xinhai 37	Cultivars/lines	Xinjiang	Group1	Yes
275	Xinhai 38	Cultivars/lines	Xinjiang	Group1	Yes
276	Xinhai 39	Cultivars/lines	Xinjiang	Group1	Yes
277	Xinhai 40	Cultivars/lines	Xinjiang	Group1	Yes
278	Xinhai 42	Cultivars/lines	Xinjiang	Group1	Yes
279	Xinhai 5-1	Cultivars/lines	Xinjiang	Group2	Yes
280	Xinhai 5-2	Cultivars/lines	Xinjiang	Group2	No
281	Xinhai 6	Cultivars/lines	Xinjiang	Group2	Yes
282	Xinhai 7	Cultivars/lines	Xinjiang	Group3	Yes
283	Xinhai 8	Cultivars/lines	Xinjiang	Group2	Yes
284	Xinku K2442	Cultivars/lines	Xinjiang	Group3	Yes
285	Zhonghai 7	Cultivars/lines	Xinjiang	Group3	No
286	Kangwei 2	Cultivars/lines	Yunnan	Group2	No
287	Yuejin 1	Cultivars/lines	Yunnan	Group2	Yes
288	Yunnan 1	Cultivars/lines	Yunnan	Group3	Yes
* Marks in yellow indicated the eight repeated accessions from different collecting sources.
