# Supplementary material for: Genome-wide association analysis reveals loci and candidate genes involved in fiber quality traits in sea island cotton (Gossypium barbadense)
Source: BMC Plant Biol. 2020 Jun 22;20:289. doi: 10.1186/s12870-020-02502-4 (PMC7310526; doi:10.1186/s12870-020-02502-4)
Supplement: Supplementary file 4 — Additional file 4 Table S2. Information on high quality SNPs genotyped by CottonSNP80K array. [file 12870_2020_2502_MOESM4_ESM.xlsx]

## Sheet: Sheet1
Table S2 Information on high quality SNPs genotyped by CottonSNP80K array.
Chr.	No. of SNPs	Call frequency	MAF	PIC
A01	587	0.982871	0.224515	0.268214
A02	84	0.974759	0.409771	0.434357
A03	176	0.985376	0.349203	0.391208
A04	56	0.98515	0.442155	0.449573
A05	200	0.979227	0.388239	0.426278
A06	373	0.978801	0.381637	0.427777
A07	449	0.991214	0.153398	0.189362
A08	895	0.983597	0.314973	0.363223
A09	142	0.976453	0.455359	0.463316
A10	276	0.984835	0.296698	0.339384
A11	128	0.978845	0.385213	0.416761
A12	96	0.980777	0.452744	0.468814
A13	194	0.979523	0.427753	0.443092
D01	233	0.985812	0.299612	0.345061
D02	259	0.977166	0.321362	0.365391
D03	175	0.985901	0.298988	0.365436
D04	151	0.983068	0.245726	0.29078
D05	200	0.986306	0.199989	0.242385
D06	169	0.979849	0.453077	0.464816
D07	131	0.976968	0.448834	0.457434
D08	154	0.979939	0.363186	0.378812
D09	211	0.982736	0.327247	0.370673
D10	351	0.989681	0.157242	0.204512
D11	328	0.985353	0.168019	0.196172
D12	153	0.981066	0.364885	0.383447
D13	132	0.981308	0.308542	0.328451
A total	3656	0.981648	0.360127	0.390874
D total	2647	0.982704	0.304362	0.337952
Total	6303	0.982176	0.332245	0.364413
