# Supplementary material for: Genome-wide association analysis reveals loci and candidate genes involved in fiber quality traits in sea island cotton (Gossypium barbadense)
Source: BMC Plant Biol. 2020 Jun 22;20:289. doi: 10.1186/s12870-020-02502-4 (PMC7310526; doi:10.1186/s12870-020-02502-4)
Supplement: Supplementary file 7 — Additional file 7 Table S3. Stable QTLs of five fiber quality traits identified by multi-loci mixed linear model. [file 12870_2020_2502_MOESM7_ESM.xlsx]

## Sheet: Sheet1
Table S3 Stable QTLs of five fiber quality traits identified by multi-loci mixed linear model.
Trait*	Method	QTN	QTL	QTL_start	QTL_end	Chromosome	Marker position (bp)	QTN effect	LOD score	-LOG10(P)	r2 (%)
FE-C17	mrMLM	TM76751	TM76751	58718782	59118782	D11	58918782	0.0689	4.6004	5.37981	42.5214
FE-C17	FASTmrMLM	TM76751	TM76751	58718782	59118782	D11	58918782	0.0424	4.0206	4.7732	16.9366
FE-C17	FASTmrEMMA	TM67870	TM67870	17908332	18308332	D08	18108332	-0.0482	3.3484	4.065	5.1952
FE-C17	FASTmrEMMA	TM76751	TM76751	58718782	59118782	D11	58918782	0.1206	6.1852	7.0244	8.5478
FE-C17	pLARmEB	TM76751	TM76751	58718782	59118782	D11	58918782	0.0496	5.7751	6.6004	21.4974
FE-C17	pKWmEB	TM67870	TM67870	17908332	18308332	D08	18108332	-0.0192	3.224	3.9332	6.9326
FE-C17	pKWmEB	TM76751	TM76751	58718782	59118782	D11	58918782	0.0453	4.6862	5.4693	40.2723
FE-C17	ISIS EM-BLASSO	TM10754	TM10723_TM10747_TM10754	16354758	17099948	A05	16899948	0.0213	4.1377	4.896	3.5224
FE-C17	ISIS EM-BLASSO	TM76751	TM76751	58718782	59118782	D11	58918782	0.042	3.1787	3.8852	16.5656
FE-C18	mrMLM	TM7020	TM7020	69632698	70032698	A03	69832698	0.0357	3.9199	4.66746	8.3243
FE-C18	mrMLM	TM72963	TM72963_TM72977	52584625	53347736	D09	52784625	-0.0625	7.0476	7.91352	13.9898
FE-C18	FASTmrMLM	TM7020	TM7020	69632698	70032698	A03	69832698	0.0295	3.6796	4.4147	5.6682
FE-C18	FASTmrMLM	TM72963	TM72963_TM72977	52584625	53347736	D09	52784625	-0.0046	6.3099	7.1532	0.0749
FE-C18	FASTmrEMMA	TM7020	TM7020	69632698	70032698	A03	69832698	0.06	4.4459	5.2184	4.8461
FE-C18	FASTmrEMMA	TM72963	TM72963_TM72977	52584625	53347736	D09	52784625	-0.1144	7.3454	8.2198	9.7126
FE-C18	pLARmEB	TM7020	TM7020	69632698	70032698	A03	69832698	0.0254	4.7724	5.5592	3.5981
FE-C18	pLARmEB	TM53230	TM53230	65854306	66254306	D02	66054306	0.0229	3.8098	4.5517	7.875
FE-C18	pLARmEB	TM57983	TM57981_TM57983	30588919	30995090	D05	30795090	0.0387	4.7705	5.5572	19.7508
FE-C18	pLARmEB	TM72963	TM72963_TM72977	52584625	53347736	D09	52784625	-0.0508	5.8854	6.7145	7.8679
FE-C18	pKWmEB	TM7020	TM7020	69632698	70032698	A03	69832698	0.0283	3.3579	4.075	9.895
FE-C18	ISIS EM-BLASSO	TM1400	TM1400_TM1401	40798223	41204402	A01	40998223	-0.0201	3.0383	3.736	2.9922
FE-C18	ISIS EM-BLASSO	TM7020	TM7020	69632698	70032698	A03	69832698	0.0306	5.0738	5.8729	5.9286
FE-C18	ISIS EM-BLASSO	TM57983	TM57981_TM57983	30588919	30995090	D05	30795090	0.029	3.2111	3.9195	12.6574
FE-C18	ISIS EM-BLASSO	TM72963	TM72963_TM72977	52584625	53347736	D09	52784625	-0.0529	8.0753	8.9692	9.7034
FE-C-BLUP	mrMLM	TM67870	TM67870	17908332	18308332	D08	18108332	-0.0374	3.3249	4.04012	7.414
FE-C-BLUP	mrMLM	TM76751	TM76751	58718782	59118782	D11	58918782	0.0869	6.1822	7.02132	40.0455
FE-C-BLUP	FASTmrEMMA	TM67870	TM67870	17908332	18308332	D08	18108332	-0.0632	4.3478	5.1159	5.5799
FE-C-BLUP	FASTmrEMMA	TM76751	TM76751	58718782	59118782	D11	58918782	0.1882	4.868	5.6588	13.041
FE-C-BLUP	pLARmEB	TM29053	TM29038_TM29048_TM29053	98655358	99155722	A08	98955722	-0.0269	3.5996	4.3304	1.8081
FE-C-BLUP	pLARmEB	TM57983	TM57981_TM57983	30588919	30995090	D05	30795090	0.0489	3.3402	4.0563	8.0682
FE-C-BLUP	pLARmEB	TM76751	TM76751	58718782	59118782	D11	58918782	0.086	8.0003	8.8923	28.9537
FE-C-BLUP	pKWmEB	TM67870	TM67870	17908332	18308332	D08	18108332	-0.0238	4.2513	5.015	5.1298
FE-C-BLUP	pKWmEB	TM76751	TM76751	58718782	59118782	D11	58918782	0.0746	8.7382	9.6485	47.3977
FE-C-BLUP	ISIS EM-BLASSO	TM18283	TM18276_TM18283	114139188	114688646	A06	114488646	-0.0694	3.7962	4.5374	9.4541
FE-C-BLUP	ISIS EM-BLASSO	TM67870	TM67870	17908332	18308332	D08	18108332	-0.0335	6.5383	7.3889	5.844
FE-C-BLUP	ISIS EM-BLASSO	TM76751	TM76751	58718782	59118782	D11	58918782	0.0814	8.1434	9.0391	34.4828
FE-S17	mrMLM	TM6004	TM6004	3986816	4386816	A03	4186816	-0.0586	5.5669	6.38472	45.8524
FE-S17	FASTmrMLM	TM6004	TM6004	3986816	4386816	A03	4186816	-0.0519	6.2513	7.0927	38.7265
FE-S17	FASTmrEMMA	TM6004	TM6004	3986816	4386816	A03	4186816	-0.1066	7.4993	8.378	10.6019
FE-S17	ISIS EM-BLASSO	TM18283	TM18276_TM18283	114139188	114688646	A06	114488646	-0.0347	3.3118	4.0262	6.7268
FE-S18	mrMLM	TM13544	TM13544	46677	446677	A06	246677	0.0208	4.8723	5.66323	7.1348
FE-S18	mrMLM	TM18518	TM18518_TM18519	1114264	1529143	A07	1314264	0.0407	3.5797	4.30937	19.7507
FE-S18	mrMLM	TM50490	TM50490	2688237	3088237	D02	2888237	-0.057	5.3261	6.13497	7.4602
FE-S18	mrMLM	TM72977	TM72963_TM72977	52584625	53347736	D09	53147736	-0.0482	5.4701	6.28436	7.0261
FE-S18	FASTmrMLM	TM13544	TM13544	46677	446677	A06	246677	0.0174	4.5883	5.3672	5.5541
FE-S18	FASTmrMLM	TM18518	TM18518_TM18519	1114264	1529143	A07	1314264	0.0308	3.7816	4.5221	12.5988
FE-S18	FASTmrMLM	TM50490	TM50490	2688237	3088237	D02	2888237	-0.0511	5.748	6.5723	6.6654
FE-S18	FASTmrMLM	TM72977	TM72963_TM72977	52584625	53347736	D09	53147736	-0.0441	3.748	4.4867	6.5368
FE-S18	FASTmrEMMA	TM72977	TM72963_TM72977	52584625	53347736	D09	53147736	-1.7107e-05	6.5975	7.4499	2.4308e-07
FE-S18	pLARmEB	TM50490	TM50490	2688237	3088237	D02	2888237	-0.062	3.1335	3.8372	5.0028
FE-S18	pLARmEB	TM57983	TM57981_TM57983	30588919	30995090	D05	30795090	0.0385	3.4895	4.2142	11.8505
FE-S18	pLARmEB	TM72977	TM72963_TM72977	52584625	53347736	D09	53147736	-0.0435	4.3575	5.1261	3.237
FE-S18	pKWmEB	TM13544	TM13544	46677	446677	A06	246677	0.0177	3.0803	3.7807	10.1592
FE-S18	pKWmEB	TM18518	TM18518_TM18519	1114264	1529143	A07	1314264	0.0231	3.669	4.4035	26.1774
FE-S18	ISIS EM-BLASSO	TM18518	TM18518_TM18519	1114264	1529143	A07	1314264	0.0267	3.5465	4.2743	9.1671
FE-S18	ISIS EM-BLASSO	TM50490	TM50490	2688237	3088237	D02	2888237	-0.0638	7.1695	8.0389	10.0597
FE-S18	ISIS EM-BLASSO	TM57981	TM57981_TM57983	30588919	30995090	D05	30788919	0.02	5.0196	5.8165	6.0917
FE-S18	ISIS EM-BLASSO	TM72977	TM72963_TM72977	52584625	53347736	D09	53147736	-0.0427	4.7002	5.4839	5.9442
FE-S-BLUP	pLARmEB	TM10723	TM10723_TM10747_TM10754	16354758	17099948	A05	16554758	0.0003	3.0199	3.7164	0.0009
FE-S-BLUP	pLARmEB	TM82187	TM82187	59835149	60235149	D13	60035149	7.6161e-05	3.25	3.9608	4.4166e-06
FE-S-BLUP	pKWmEB	TM18276	TM18276_TM18283	114139188	114688646	A06	114339188	0.0139	4.4798	5.2539	3.6452
FE-S-BLUP	pKWmEB	TM58446	TM58446	55443696	55843696	D05	55643696	0.016	3.0389	3.7366	28.1508
FE-S-BLUP	ISIS EM-BLASSO	TM57981	TM57981_TM57983	30588919	30995090	D05	30788919	0.0329	6.8869	7.7481	8.2644
FE-S-BLUP	ISIS EM-BLASSO	TM58695	TM58695_TM58721	63554335	64340077	D05	63754335	0.0572	3.0221	3.7188	29.2229
FL-C17	mrMLM	TM43616	TM43616	13287203	13687203	A13	13487203	1.3368	5.0622	5.86082	26.9884
FL-C17	FASTmrMLM	TM43616	TM43616	13287203	13687203	A13	13487203	1.1064	4.768	5.5546	18.4883
FL-C17	pLARmEB	TM22919	TM22919	24820380	25220380	A08	25020380	0.7504	3.5049	4.2304	6.6551
FL-C17	pLARmEB	TM53230	TM53230	65854306	66254306	D02	66054306	-0.5128	3.523	4.2495	7.817
FL-C17	pLARmEB	TM59228	TM59225_TM59228	5995358	6415416	D06	6215416	0.3065	3.2866	3.9996	1.5175
FL-C17	pLARmEB	TM62902	TM62902	57547520	57947520	D06	57747520	0.2682	3.503	4.2284	1.9333
FL-C17	pLARmEB	TM68443	TM68443	21500627	21900627	D08	21700627	-0.336	4.1521	4.9111	2.8167
FL-C17	pKWmEB	TM43616	TM43616	13287203	13687203	A13	13487203	1.1287	5.6293	6.4494	28.9613
FL-C17	ISIS EM-BLASSO	TM6004	TM6004	3986816	4386816	A03	4186816	-0.5965	3.5104	4.2362	12.703
FL-C17	ISIS EM-BLASSO	TM53230	TM53230	65854306	66254306	D02	66054306	-0.5276	3.6738	4.4086	9.6453
FL-C17	ISIS EM-BLASSO	TM55100	TM55100_TM55101_TM55102	48259082	48802503	D03	48459082	0.2929	3.0979	3.7994	2.1321
FL-C17	ISIS EM-BLASSO	TM59225	TM59225_TM59228	5995358	6415416	D06	6195358	0.315	3.2082	3.9165	1.9075
FL-C17	ISIS EM-BLASSO	TM62902	TM62902	57547520	57947520	D06	57747520	0.29	3.6032	4.3342	2.6347
FL-C17	ISIS EM-BLASSO	TM68443	TM68443	21500627	21900627	D08	21700627	-0.2817	3.1271	3.8304	2.3077
FL-C18	mrMLM	TM43616	TM43616	13287203	13687203	A13	13487203	1.3144	5.209	6.01338	21.6593
FL-C18	mrMLM	TM53230	TM53230	65854306	66254306	D02	66054306	-0.9057	6.2484	7.08969	23.5917
FL-C18	FASTmrMLM	TM43616	TM43616	13287203	13687203	A13	13487203	1.3583	7.0871	7.9542	25.8922
FL-C18	FASTmrMLM	TM53230	TM53230	65854306	66254306	D02	66054306	-0.7981	6.042	6.8764	20.5096
FL-C18	FASTmrEMMA	TM43616	TM43616	13287203	13687203	A13	13487203	1.051e-05	4.9176	5.7104	1.1067e-10
FL-C18	pLARmEB	TM6004	TM6004	3986816	4386816	A03	4186816	-0.5728	5.1924	5.9961	8.2034
FL-C18	pLARmEB	TM22919	TM22919	24820380	25220380	A08	25020380	0.6333	3.103	3.8048	3.8702
FL-C18	pLARmEB	TM43616	TM43616	13287203	13687203	A13	13487203	1.143	3.708	4.4446	13.8176
FL-C18	pLARmEB	TM53230	TM53230	65854306	66254306	D02	66054306	-0.7564	4.1123	4.8694	13.8823
FL-C18	pKWmEB	TM22919	TM22919	24820380	25220380	A08	25020380	0.5525	3.7369	4.475	11.5797
FL-C18	pKWmEB	TM43616	TM43616	13287203	13687203	A13	13487203	1.2351	5.9163	6.7465	29.5241
FL-C18	ISIS EM-BLASSO	TM6004	TM6004	3986816	4386816	A03	4186816	-0.5447	4.0271	4.78	9.2239
FL-C18	ISIS EM-BLASSO	TM43616	TM43616	13287203	13687203	A13	13487203	1.218	6.4107	7.2572	19.5143
FL-C18	ISIS EM-BLASSO	TM53230	TM53230	65854306	66254306	D02	66054306	-0.7934	6.6148	7.4677	18.9965
FL-C-BLUP	mrMLM	TM6004	TM6004	3986816	4386816	A03	4186816	-1.6326	3.1535	3.85842	23.6999
FL-C-BLUP	mrMLM	TM43616	TM43616	13287203	13687203	A13	13487203	2.3921	5.3124	6.12075	21.5262
FL-C-BLUP	mrMLM	TM62902	TM62902	57547520	57947520	D06	57747520	0.8105	3.9469	4.69582	5.1251
FL-C-BLUP	FASTmrMLM	TM6004	TM6004	3986816	4386816	A03	4186816	-1.0087	3.1536	3.8585	10.4353
FL-C-BLUP	FASTmrMLM	TM43616	TM43616	13287203	13687203	A13	13487203	2.1229	5.3125	6.1209	19.5559
FL-C-BLUP	FASTmrMLM	TM62902	TM62902	57547520	57947520	D06	57747520	0.5784	3.9469	4.6958	3.0113
FL-C-BLUP	pLARmEB	TM6004	TM6004	3986816	4386816	A03	4186816	-1.0374	3.6483	4.3817	7.6574
FL-C-BLUP	pLARmEB	TM22919	TM22919	24820380	25220380	A08	25020380	1.2972	3.0775	3.7777	4.6211
FL-C-BLUP	pLARmEB	TM43616	TM43616	13287203	13687203	A13	13487203	2.0663	5.2242	6.0292	12.8534
FL-C-BLUP	pLARmEB	TM53230	TM53230	65854306	66254306	D02	66054306	-1.16	3.6932	4.429	9.2927
FL-C-BLUP	pLARmEB	TM55100	TM55100_TM55101_TM55102	48259082	48802503	D03	48459082	0.5493	3.3371	4.053	1.4951
FL-C-BLUP	pKWmEB	TM43616	TM43616	13287203	13687203	A13	13487203	2.268	6.6031	7.4557	31.5187
FL-C-BLUP	ISIS EM-BLASSO	TM6004	TM6004	3986816	4386816	A03	4186816	-1.4902	4.6926	5.476	22.2723
FL-C-BLUP	ISIS EM-BLASSO	TM10747	TM10723_TM10747_TM10754	16354758	17099948	A05	16868979	0.5676	4.9563	5.7507	2.6539
FL-C-BLUP	ISIS EM-BLASSO	TM53230	TM53230	65854306	66254306	D02	66054306	-1.2331	4.2615	5.0256	14.7994
FL-C-BLUP	ISIS EM-BLASSO	TM55100	TM55100_TM55101_TM55102	48259082	48802503	D03	48459082	0.6876	4.0624	4.817	3.302
FL-C-BLUP	ISIS EM-BLASSO	TM62902	TM62902	57547520	57947520	D06	57747520	0.5975	4.5363	5.3129	3.1418
FL-S17	mrMLM	TM53230	TM53230	65854306	66254306	D02	66054306	-0.7298	4.176	4.93611	21.8741
FL-S17	mrMLM	TM59225	TM59225_TM59228	5995358	6415416	D06	6195358	0.4177	3.1664	3.87211	3.9764
FL-S17	mrMLM	TM68443	TM68443	21500627	21900627	D08	21700627	-0.4344	4.7781	5.56511	6.5044
FL-S17	FASTmrMLM	TM53230	TM53230	65854306	66254306	D02	66054306	-0.5905	4.1164	4.8737	14.3201
FL-S17	pLARmEB	TM53230	TM53230	65854306	66254306	D02	66054306	-0.5991	4.6153	5.3954	14.5628
FL-S17	pLARmEB	TM59225	TM59225_TM59228	5995358	6415416	D06	6195358	0.3031	3.0763	3.7764	2.0686
FL-S17	pLARmEB	TM68443	TM68443	21500627	21900627	D08	21700627	-0.3755	4.0427	4.7964	4.8035
FL-S17	ISIS EM-BLASSO	TM68443	TM68443	21500627	21900627	D08	21700627	-0.3383	5.0636	5.8623	3.9458
FL-S18	mrMLM	TM43616	TM43616	13287203	13687203	A13	13487203	1.7393	6.7072	7.56297	29.2771
FL-S18	mrMLM	TM53230	TM53230	65854306	66254306	D02	66054306	-0.9442	4.6828	5.46577	19.7928
FL-S18	FASTmrMLM	TM43616	TM43616	13287203	13687203	A13	13487203	1.5049	6.7075	7.5633	23.6474
FL-S18	FASTmrMLM	TM53230	TM53230	65854306	66254306	D02	66054306	-0.7928	4.6829	5.4659	15.0551
FL-S18	FASTmrEMMA	TM43616	TM43616	13287203	13687203	A13	13487203	5.0318e-05	6.0341	6.8682	1.824e-09
FL-S18	pLARmEB	TM1401	TM1400_TM1401	40798223	41204402	A01	41004402	-0.9902	3.7169	4.454	7.4653
FL-S18	pLARmEB	TM6004	TM6004	3986816	4386816	A03	4186816	-0.9571	6.2187	7.059	16.976
FL-S18	pLARmEB	TM43616	TM43616	13287203	13687203	A13	13487203	1.2786	5.4506	6.2641	12.8187
FL-S18	pLARmEB	TM55101	TM55100_TM55101_TM55102	48259082	48802503	D03	48493439	0.3685	3.387	4.1058	1.7523
FL-S18	pKWmEB	TM6004	TM6004	3986816	4386816	A03	4186816	-0.6384	3.7325	4.4704	27.2328
FL-S18	pKWmEB	TM43616	TM43616	13287203	13687203	A13	13487203	1.2465	3.0505	3.749	19.5804
FL-S18	pKWmEB	TM55102	TM55100_TM55101_TM55102	48259082	48802503	D03	48602503	0.3331	4.24	5.0031	3.2066
FL-S18	pKWmEB	TM62902	TM62902	57547520	57947520	D06	57747520	0.2389	3.3741	4.0922	2.8383
FL-S18	ISIS EM-BLASSO	TM1401	TM1400_TM1401	40798223	41204402	A01	41004402	-1.1393	4.1854	4.946	12.6711
FL-S18	ISIS EM-BLASSO	TM6004	TM6004	3986816	4386816	A03	4186816	-0.8615	6.5308	7.3811	17.6361
FL-S18	ISIS EM-BLASSO	TM43616	TM43616	13287203	13687203	A13	13487203	1.2642	4.4436	5.2161	16.0658
FL-S18	ISIS EM-BLASSO	TM66518	TM66444_TM66510_TM66518	50190824	51033110	D07	50833110	0.2553	3.0582	3.7572	1.5116
FL-S-BLUP	mrMLM	TM6004	TM6004	3986816	4386816	A03	4186816	-1.4477	3.0442	3.74228	15.6856
FL-S-BLUP	mrMLM	TM43616	TM43616	13287203	13687203	A13	13487203	2.5545	3.287	3.99998	20.6621
FL-S-BLUP	mrMLM	TM53230	TM53230	65854306	66254306	D02	66054306	-1.6818	6.1436	6.98144	20.5453
FL-S-BLUP	FASTmrMLM	TM43616	TM43616	13287203	13687203	A13	13487203	2.2584	4.7157	5.5001	18.9912
FL-S-BLUP	FASTmrMLM	TM53230	TM53230	65854306	66254306	D02	66054306	-1.4343	5.9826	6.815	17.5731
FL-S-BLUP	FASTmrEMMA	TM43616	TM43616	13287203	13687203	A13	13487203	2.2043e-05	4.898	5.69	1.2354e-10
FL-S-BLUP	pLARmEB	TM6004	TM6004	3986816	4386816	A03	4186816	-1.6563	6.337	7.1812	25.0344
FL-S-BLUP	pLARmEB	TM62902	TM62902	57547520	57947520	D06	57747520	0.5538	3.469	4.1925	2.4563
FL-S-BLUP	pKWmEB	TM6004	TM6004	3986816	4386816	A03	4186816	-1.3013	5.0045	5.8008	30.9619
FL-S-BLUP	pKWmEB	TM43616	TM43616	13287203	13687203	A13	13487203	1.8153	3.5493	4.2773	16.5374
FL-S-BLUP	pKWmEB	TM55100	TM55100_TM55101_TM55102	48259082	48802503	D03	48459082	0.596	3.7274	4.465	3.221
FL-S-BLUP	pKWmEB	TM62902	TM62902	57547520	57947520	D06	57747520	0.4855	4.2822	5.0473	3.1703
FL-S-BLUP	ISIS EM-BLASSO	TM6004	TM6004	3986816	4386816	A03	4186816	-1.3101	3.8446	4.5883	14.4744
FL-S-BLUP	ISIS EM-BLASSO	TM43616	TM43616	13287203	13687203	A13	13487203	2.2104	6.412	7.2586	17.431
FL-S-BLUP	ISIS EM-BLASSO	TM53230	TM53230	65854306	66254306	D02	66054306	-1.4802	6.1681	7.0068	17.933
FL-S-BLUP	ISIS EM-BLASSO	TM55100	TM55100_TM55101_TM55102	48259082	48802503	D03	48459082	0.6004	4.1126	4.8697	2.1171
MIC-C17	mrMLM	TM3628	TM3628	113958855	114358855	A01	114158855	0.0686	3.2254	3.9347	4.3934
MIC-C17	mrMLM	TM4582	TM4582	42499494	42899494	A02	42699494	0.0595	3.1798	3.88633	3.7323
MIC-C17	mrMLM	TM33841	TM33841_TM33859	2275418	2982543	A10	2475418	-0.1685	3.168	3.87381	14.8718
MIC-C17	mrMLM	TM82241	TM82241	60583440	60983440	D13	60783440	0.0788	4.4217	5.19319	5.9199
MIC-C17	mrMLM	TM82187	TM82187	59835149	60235149	D13	60035149	0.4206	3.3902	4.10922	15.0931
MIC-C17	FASTmrMLM	TM3628	TM3628	113958855	114358855	A01	114158855	0.0531	3.2254	3.9347	3.2322
MIC-C17	FASTmrMLM	TM4582	TM4582	42499494	42899494	A02	42699494	0.0527	3.1798	3.8863	3.5925
MIC-C17	FASTmrMLM	TM82187	TM82187	59835149	60235149	D13	60035149	0.3112	3.3902	4.1092	10.1466
MIC-C17	FASTmrEMMA	TM4582	TM4582	42499494	42899494	A02	42699494	0.1148	3.6599	4.3939	4.1904
MIC-C17	pLARmEB	TM3628	TM3628	113958855	114358855	A01	114158855	0.0627	3.9885	4.7395	3.8982
MIC-C17	pLARmEB	TM4582	TM4582	42499494	42899494	A02	42699494	0.0531	3.7047	4.4411	3.1568
MIC-C17	pLARmEB	TM33841	TM33841_TM33859	2275418	2982543	A10	2475418	-0.1116	4.8588	5.6492	6.9223
MIC-C17	pLARmEB	TM62902	TM62902	57547520	57947520	D06	57747520	-0.0372	4.2273	4.9898	1.4017
MIC-C17	pLARmEB	TM82241	TM82241	60583440	60983440	D13	60783440	0.0721	5.6805	6.5024	5.2592
MIC-C17	pKWmEB	TM4582	TM4582	42499494	42899494	A02	42699494	0.0714	4.9507	5.7448	8.6133
MIC-C17	ISIS EM-BLASSO	TM4582	TM4582	42499494	42899494	A02	42699494	0.0612	5.3107	6.119	4.5649
MIC-C17	ISIS EM-BLASSO	TM62902	TM62902	57547520	57947520	D06	57747520	-0.0485	3.9329	4.6811	2.5889
MIC-C17	ISIS EM-BLASSO	TM82241	TM82241	60583440	60983440	D13	60783440	0.0671	4.7012	5.485	4.961
MIC-C18	mrMLM	TM18519	TM18518_TM18519	1114264	1529143	A07	1329143	0.3123	6.1042	6.94073	35.3706
MIC-C18	mrMLM	TM50490	TM50490	2688237	3088237	D02	2888237	-0.2247	3.2624	3.97392	4.5484
MIC-C18	FASTmrMLM	TM18519	TM18518_TM18519	1114264	1529143	A07	1329143	0.2672	6.5673	7.4188	23.5479
MIC-C18	FASTmrMLM	TM50490	TM50490	2688237	3088237	D02	2888237	-0.305	5.3713	6.1819	7.6211
MIC-C18	pLARmEB	TM4582	TM4582	42499494	42899494	A02	42699494	0.0625	4.978	5.7732	3.3764
MIC-C18	pLARmEB	TM53230	TM53230	65854306	66254306	D02	66054306	0.0018	3.4067	4.1267	0.0029
MIC-C18	pKWmEB	TM4582	TM4582	42499494	42899494	A02	42699494	0.0812	3.3977	4.1171	4.8413
MIC-C18	ISIS EM-BLASSO	TM4582	TM4582	42499494	42899494	A02	42699494	0.078	5.2859	6.0932	4.6357
MIC-C18	ISIS EM-BLASSO	TM53230	TM53230	65854306	66254306	D02	66054306	0.1263	3.442	4.164	12.1574
MIC-C-BLUP	FASTmrMLM	TM50490	TM50490	2688237	3088237	D02	2888237	-0.4675	6.524	7.3741	9.0372
MIC-C-BLUP	pKWmEB	TM4582	TM4582	42499494	42899494	A02	42699494	0.1267	5.3331	6.1422	7.1863
MIC-C-BLUP	pKWmEB	TM53230	TM53230	65854306	66254306	D02	66054306	0.2199	4.4471	5.2197	26.8715
MIC-C-BLUP	pKWmEB	TM67870	TM67870	17908332	18308332	D08	18108332	-0.0485	3.7217	4.459	1.9593
MIC-C-BLUP	ISIS EM-BLASSO	TM4582	TM4582	42499494	42899494	A02	42699494	0.1309	5.6572	6.4783	5.1302
MIC-C-BLUP	ISIS EM-BLASSO	TM33859	TM33841_TM33859	2275418	2982543	A10	2782543	-0.2276	3.3671	4.0848	6.9501
MIC-C-BLUP	ISIS EM-BLASSO	TM53230	TM53230	65854306	66254306	D02	66054306	0.2068	3.798	4.5393	12.7945
MIC-C-BLUP	ISIS EM-BLASSO	TM82241	TM82241	60583440	60983440	D13	60783440	0.1402	5.0439	5.8418	5.3177
MIC-S17	mrMLM	TM1419	TM1419	41696275	42096275	A01	41896275	-0.1676	3.285	3.99787	19.9876
MIC-S17	mrMLM	TM82241	TM82241	60583440	60983440	D13	60783440	0.0718	3.4515	4.17402	5.4407
MIC-S17	FASTmrMLM	TM1419	TM1419	41696275	42096275	A01	41896275	-0.1394	3.5035	4.2289	14.1626
MIC-S17	pLARmEB	TM82241	TM82241	60583440	60983440	D13	60783440	0.0569	3.6366	4.3694	3.9664
MIC-S17	pKWmEB	TM29048	TM29038_TM29048_TM29053	98655358	99155722	A08	98927419	-0.0246	4.0881	4.844	5.5363
MIC-S17	ISIS EM-BLASSO	TM29048	TM29038_TM29048_TM29053	98655358	99155722	A08	98927419	-0.0643	3.1331	3.8368	3.8663
MIC-S18	mrMLM	TM1419	TM1419	41696275	42096275	A01	41896275	-0.2446	4.3969	5.16727	26.0435
MIC-S18	mrMLM	TM50490	TM50490	2688237	3088237	D02	2888237	-0.2348	3.3874	4.10625	5.6462
MIC-S18	FASTmrMLM	TM1419	TM1419	41696275	42096275	A01	41896275	-0.2167	4.2414	5.0046	21.7178
MIC-S18	FASTmrEMMA	TM1419	TM1419	41696275	42096275	A01	41896275	-9.1928e-05	6.1878	7.0271	2.7856e-07
MIC-S18	pLARmEB	TM1419	TM1419	41696275	42096275	A01	41896275	-0.225	4.0575	4.8119	23.2646
MIC-S18	pLARmEB	TM3628	TM3628	113958855	114358855	A01	114158855	0.088	4.572	5.3502	5.1797
MIC-S18	pKWmEB	TM1401	TM1400_TM1401	40798223	41204402	A01	41004402	0.2097	3.9391	4.6876	26.0769
MIC-S18	pKWmEB	TM4582	TM4582	42499494	42899494	A02	42699494	0.0573	3.9147	4.662	3.8293
MIC-S18	ISIS EM-BLASSO	TM29038	TM29038_TM29048_TM29053	98655358	99155722	A08	98855358	-0.0924	4.1487	4.9075	4.4842
MIC-S-BLUP	mrMLM	TM1419	TM1419	41696275	42096275	A01	41896275	-0.4426	4.1256	4.8833	32.455
MIC-S-BLUP	FASTmrMLM	TM1419	TM1419	41696275	42096275	A01	41896275	-0.3281	4.1257	4.8834	20.7095
MIC-S-BLUP	FASTmrEMMA	TM1419	TM1419	41696275	42096275	A01	41896275	-0.0003	5.3941	6.2056	9.7546e-07
MIC-S-BLUP	pLARmEB	TM1419	TM1419	41696275	42096275	A01	41896275	-0.3784	4.0165	4.7689	21.2306
MIC-S-BLUP	pLARmEB	TM3628	TM3628	113958855	114358855	A01	114158855	0.1367	3.9434	4.6921	4.0291
MIC-S-BLUP	pKWmEB	TM3628	TM3628	113958855	114358855	A01	114158855	0.1352	3.7788	4.5191	8.8709
MIC-S-BLUP	ISIS EM-BLASSO	TM1419	TM1419	41696275	42096275	A01	41896275	-0.3784	4.1993	4.9605	25.8957
MIC-S-BLUP	ISIS EM-BLASSO	TM3628	TM3628	113958855	114358855	A01	114158855	0.1367	4.3561	5.1246	4.9157
FS-C17	mrMLM	TM6004	TM6004	3986816	4386816	A03	4186816	-2.2001	4.1177	4.87502	34.6974
FS-C17	mrMLM	TM68443	TM68443	21500627	21900627	D08	21700627	-0.9479	3.0801	3.78045	5.2478
FS-C17	FASTmrMLM	TM6004	TM6004	3986816	4386816	A03	4186816	-1.5573	4.1178	4.8751	17.3844
FS-C17	FASTmrMLM	TM68443	TM68443	21500627	21900627	D08	21700627	-0.6219	3.0801	3.7805	2.2586
FS-C17	FASTmrEMMA	TM6004	TM6004	3986816	4386816	A03	4186816	-4.0791	4.683	5.466	7.4548
FS-C17	FASTmrEMMA	TM58446	TM58446	55443696	55843696	D05	55643696	2.3176e-05	3.3462	4.0627	2.3709e-10
FS-C17	pLARmEB	TM6004	TM6004	3986816	4386816	A03	4186816	-1.5155	4.0006	4.7522	16.4636
FS-C17	pLARmEB	TM68443	TM68443	21500627	21900627	D08	21700627	-0.6116	3.0214	3.718	2.1844
FS-C17	pKWmEB	TM6004	TM6004	3986816	4386816	A03	4186816	-1.5783	3.9757	4.7261	37.7086
FS-C17	pKWmEB	TM27446	TM27446_TM27440	79690779	80134774	A08	79890779	1.0836	3.5806	4.3103	5.1094
FS-C17	pKWmEB	TM68443	TM68443	21500627	21900627	D08	21700627	-0.6904	4.0135	4.7657	5.9207
FS-C17	ISIS EM-BLASSO	TM6004	TM6004	3986816	4386816	A03	4186816	-1.7088	4.4465	5.2191	20.9331
FS-C17	ISIS EM-BLASSO	TM68443	TM68443	21500627	21900627	D08	21700627	-0.6744	3.4833	4.2076	2.6562
FS-C18	mrMLM	TM6004	TM6004	3986816	4386816	A03	4186816	-2.0363	5.3418	6.15126	25.2588
FS-C18	mrMLM	TM68443	TM68443	21500627	21900627	D08	21700627	-1.2386	7.5689	8.44948	7.6139
FS-C18	FASTmrMLM	TM6004	TM6004	3986816	4386816	A03	4186816	-1.8537	5.2092	6.0136	20.9313
FS-C18	FASTmrMLM	TM68443	TM68443	21500627	21900627	D08	21700627	-1.1762	7.5234	8.4027	6.866
FS-C18	FASTmrEMMA	TM6004	TM6004	3986816	4386816	A03	4186816	-3.9025	5.7466	6.5709	5.7983
FS-C18	FASTmrEMMA	TM68443	TM68443	21500627	21900627	D08	21700627	-2.4454	7.8849	8.7739	7.4139
FS-C18	pLARmEB	TM6004	TM6004	3986816	4386816	A03	4186816	-1.5884	4.568	5.346	15.3688
FS-C18	pLARmEB	TM58721	TM58695_TM58721	63554335	64340077	D05	64140077	-0.6521	3.1514	3.8562	2.5933
FS-C18	pLARmEB	TM68443	TM68443	21500627	21900627	D08	21700627	-0.9777	5.4935	6.3086	4.7442
FS-C18	pKWmEB	TM3650	TM3650	114413603	114813603	A01	114613603	-0.6669	4.2883	5.0537	4.7685
FS-C18	pKWmEB	TM6004	TM6004	3986816	4386816	A03	4186816	-1.2814	4.1226	4.8802	24.0986
FS-C18	pKWmEB	TM27440	TM27446_TM27440	79690779	80134774	A08	79934774	1.1336	7.988	8.8797	10.139
FS-C18	pKWmEB	TM68443	TM68443	21500627	21900627	D08	21700627	-0.9779	5.8077	6.6341	8.8711
FS-C18	ISIS EM-BLASSO	TM6004	TM6004	3986816	4386816	A03	4186816	-1.6315	4.7196	5.5041	16.214
FS-C18	ISIS EM-BLASSO	TM62979	TM62979	59645264	60045264	D06	59845264	0.5927	3.2535	3.9645	2.0772
FS-C18	ISIS EM-BLASSO	TM68443	TM68443	21500627	21900627	D08	21700627	-1.1008	7.1191	7.9871	6.0133
FS-C-BLUP	mrMLM	TM6004	TM6004	3986816	4386816	A03	4186816	-3.7152	5.8235	6.65046	25.8843
FS-C-BLUP	mrMLM	TM58446	TM58446	55443696	55843696	D05	55643696	2.7215	3.1832	3.88994	13.6842
FS-C-BLUP	mrMLM	TM68443	TM68443	21500627	21900627	D08	21700627	-1.9909	6.6043	7.45691	6.0554
FS-C-BLUP	FASTmrMLM	TM6004	TM6004	3986816	4386816	A03	4186816	-3.49	5.8236	6.6506	22.8416
FS-C-BLUP	FASTmrMLM	TM58446	TM58446	55443696	55843696	D05	55643696	2.1858	3.1833	3.89	8.827
FS-C-BLUP	FASTmrMLM	TM68443	TM68443	21500627	21900627	D08	21700627	-1.8802	6.6044	7.457	5.4009
FS-C-BLUP	FASTmrEMMA	TM6004	TM6004	3986816	4386816	A03	4186816	-7.8758	5.8236	6.6505	7.2701
FS-C-BLUP	FASTmrEMMA	TM58446	TM58446	55443696	55843696	D05	55643696	4.4279e-05	3.1833	3.89	2.264e-10
FS-C-BLUP	FASTmrEMMA	TM68443	TM68443	21500627	21900627	D08	21700627	-4.076	6.6044	7.457	6.3411
FS-C-BLUP	pLARmEB	TM6004	TM6004	3986816	4386816	A03	4186816	-3.5155	7.4425	8.3196	23.1763
FS-C-BLUP	pLARmEB	TM58721	TM58695_TM58721	63554335	64340077	D05	64140077	-1.4914	5.3596	6.1697	4.1754
FS-C-BLUP	pLARmEB	TM62902	TM62902	57547520	57947520	D06	57747520	0.8441	3.9588	4.7083	1.1724
FS-C-BLUP	pLARmEB	TM62979	TM62979	59645264	60045264	D06	59845264	1.0133	3.3449	4.0613	1.8688
FS-C-BLUP	pLARmEB	TM68443	TM68443	21500627	21900627	D08	21700627	-1.3649	3.939	4.6875	2.8461
FS-C-BLUP	pKWmEB	TM3650	TM3650	114413603	114813603	A01	114613603	-1.0729	3.1344	3.8381	3.3575
FS-C-BLUP	pKWmEB	TM6004	TM6004	3986816	4386816	A03	4186816	-2.6863	4.7119	5.4961	28.686
FS-C-BLUP	pKWmEB	TM27440	TM27446_TM27440	79690779	80134774	A08	79934774	1.9716	8.2104	9.1078	7.4289
FS-C-BLUP	pKWmEB	TM62979	TM62979	59645264	60045264	D06	59845264	0.8355	3.2711	3.9831	4.305
FS-C-BLUP	pKWmEB	TM68443	TM68443	21500627	21900627	D08	21700627	-1.5719	5.7099	6.5329	6.8226
FS-C-BLUP	ISIS EM-BLASSO	TM6004	TM6004	3986816	4386816	A03	4186816	-2.3287	3.2319	3.9416	10.1699
FS-C-BLUP	ISIS EM-BLASSO	TM58446	TM58446	55443696	55843696	D05	55643696	2.2907	4.0104	4.7625	9.6948
FS-C-BLUP	ISIS EM-BLASSO	TM68443	TM68443	21500627	21900627	D08	21700627	-1.514	5.1833	5.9867	3.5019
FS-C-BLUP	ISIS EM-BLASSO	TM79562	TM79562	52499284	52899284	D12	52699284	2.4936	3.5184	4.2447	4.0545
FS-S17	mrMLM	TM6004	TM6004	3986816	4386816	A03	4186816	-1.9063	6.1109	6.94766	34.2529
FS-S17	mrMLM	TM18283	TM18276_TM18283	114139188	114688646	A06	114488646	-2.1663	3.9372	4.68563	16.5142
FS-S17	mrMLM	TM68443	TM68443	21500627	21900627	D08	21700627	-0.8844	4.3071	5.07336	6.0064
FS-S17	FASTmrMLM	TM6004	TM6004	3986816	4386816	A03	4186816	-1.6594	6.111	6.9478	25.9538
FS-S17	FASTmrMLM	TM18283	TM18276_TM18283	114139188	114688646	A06	114488646	-1.7289	3.9373	4.6857	10.5187
FS-S17	FASTmrMLM	TM68443	TM68443	21500627	21900627	D08	21700627	-0.7065	4.3071	5.0734	3.833
FS-S17	FASTmrEMMA	TM6004	TM6004	3986816	4386816	A03	4186816	-3.5837	6.6379	7.4916	7.5658
FS-S17	FASTmrEMMA	TM68443	TM68443	21500627	21900627	D08	21700627	-1.7603	6.3069	7.1501	5.9443
FS-S17	pLARmEB	TM6004	TM6004	3986816	4386816	A03	4186816	-1.6595	5.899	6.7286	25.9575
FS-S17	pLARmEB	TM68443	TM68443	21500627	21900627	D08	21700627	-0.7074	4.2712	5.0358	3.8429
FS-S17	pKWmEB	TM6004	TM6004	3986816	4386816	A03	4186816	-1.5036	5.8287	6.6558	41.6781
FS-S17	pKWmEB	TM68443	TM68443	21500627	21900627	D08	21700627	-0.8249	6.6148	7.4677	7.518
FS-S17	ISIS EM-BLASSO	TM6004	TM6004	3986816	4386816	A03	4186816	-1.568	5.8587	6.6869	23.174
FS-S17	ISIS EM-BLASSO	TM18276	TM18276_TM18283	114139188	114688646	A06	114339188	0.8958	4.6167	5.3968	2.8236
FS-S17	ISIS EM-BLASSO	TM68443	TM68443	21500627	21900627	D08	21700627	-0.7338	4.9723	5.7673	4.1353
FS-S18	mrMLM	TM6004	TM6004	3986816	4386816	A03	4186816	-1.8585	5.3795	6.19039	23.6172
FS-S18	mrMLM	TM28659	TM28659	89505077	89905077	A08	89705077	0.7851	3.4227	4.14358	4.1131
FS-S18	mrMLM	TM68443	TM68443	21500627	21900627	D08	21700627	-1.1737	8.1327	9.0281	7.673
FS-S18	FASTmrMLM	TM6004	TM6004	3986816	4386816	A03	4186816	-1.543	4.2719	5.0365	16.2781
FS-S18	FASTmrMLM	TM28659	TM28659	89505077	89905077	A08	89705077	0.5996	3.12	3.8228	2.3994
FS-S18	FASTmrMLM	TM68443	TM68443	21500627	21900627	D08	21700627	-1.0805	7.3356	8.2097	6.5035
FS-S18	FASTmrEMMA	TM6004	TM6004	3986816	4386816	A03	4186816	-3.6498	6.0074	6.8407	5.6927
FS-S18	FASTmrEMMA	TM68443	TM68443	21500627	21900627	D08	21700627	-2.4076	8.9739	9.8897	8.0668
FS-S18	pLARmEB	TM6004	TM6004	3986816	4386816	A03	4186816	-1.5274	3.9168	4.6642	15.951
FS-S18	pLARmEB	TM62979	TM62979	59645264	60045264	D06	59845264	0.5738	3.5188	4.2451	2.1852
FS-S18	pLARmEB	TM68443	TM68443	21500627	21900627	D08	21700627	-1.0281	8.3725	9.2739	5.8874
FS-S18	pKWmEB	TM3650	TM3650	114413603	114813603	A01	114613603	-0.5504	4.0563	4.8106	3.1209
FS-S18	pKWmEB	TM6004	TM6004	3986816	4386816	A03	4186816	-1.0382	3.2182	3.9271	25.7247
FS-S18	pKWmEB	TM27446	TM27446_TM27440	79690779	80134774	A08	79890779	1.211	4.2147	4.9766	11.0447
FS-S18	pKWmEB	TM68443	TM68443	21500627	21900627	D08	21700627	-1.0937	8.1427	9.0384	10.1849
FS-S18	ISIS EM-BLASSO	TM6004	TM6004	3986816	4386816	A03	4186816	-1.5274	3.6887	4.4243	15.9514
FS-S18	ISIS EM-BLASSO	TM28659	TM28659	89505077	89905077	A08	89705077	0.6234	3.9987	4.7502	2.5936
FS-S18	ISIS EM-BLASSO	TM68443	TM68443	21500627	21900627	D08	21700627	-1.028	6.3308	7.1748	5.8865
FS-S-BLUP	mrMLM	TM6004	TM6004	3986816	4386816	A03	4186816	-3.5755	6.9259	7.78824	29.2406
FS-S-BLUP	mrMLM	TM28659	TM28659	89505077	89905077	A08	89705077	1.3631	3.6345	4.36716	4.1478
FS-S-BLUP	mrMLM	TM68443	TM68443	21500627	21900627	D08	21700627	-2.0015	8.3315	9.23189	7.4643
FS-S-BLUP	FASTmrMLM	TM6004	TM6004	3986816	4386816	A03	4186816	-3.3505	6.9259	7.7882	25.6753
FS-S-BLUP	FASTmrMLM	TM28659	TM28659	89505077	89905077	A08	89705077	1.1168	3.6345	4.3672	2.7842
FS-S-BLUP	FASTmrMLM	TM68443	TM68443	21500627	21900627	D08	21700627	-1.9165	8.3316	9.232	6.8443
FS-S-BLUP	FASTmrEMMA	TM6004	TM6004	3986816	4386816	A03	4186816	-7.1631	7.582	8.463	7.3347
FS-S-BLUP	FASTmrEMMA	TM68443	TM68443	21500627	21900627	D08	21700627	-4.1049	9.1813	10.1018	7.8441
FS-S-BLUP	pLARmEB	TM6004	TM6004	3986816	4386816	A03	4186816	-2.8558	5.7037	6.5264	18.6536
FS-S-BLUP	pLARmEB	TM68443	TM68443	21500627	21900627	D08	21700627	-2.1683	12.6125	13.5986	8.7607
FS-S-BLUP	pLARmEB	TM79562	TM79562	52499284	52899284	D12	52699284	2.8771	4.3625	5.1313	6.5827
FS-S-BLUP	pKWmEB	TM6004	TM6004	3986816	4386816	A03	4186816	-2.625	5.5467	6.3638	40.7415
FS-S-BLUP	pKWmEB	TM27440	TM27446_TM27440	79690779	80134774	A08	79934774	1.5861	5.6027	6.4218	2.2517
FS-S-BLUP	pKWmEB	TM68443	TM68443	21500627	21900627	D08	21700627	-1.8716	9.4627	10.3895	10.3355
FS-S-BLUP	ISIS EM-BLASSO	TM6004	TM6004	3986816	4386816	A03	4186816	-2.9438	6.0578	6.8928	19.8212
FS-S-BLUP	ISIS EM-BLASSO	TM68443	TM68443	21500627	21900627	D08	21700627	-1.7853	8.1258	9.021	5.939
FU-C17	mrMLM	TM6004	TM6004	3986816	4386816	A03	4186816	-0.5487	3.5457	4.2735	36.4886
FU-C17	FASTmrMLM	TM6004	TM6004	3986816	4386816	A03	4186816	-0.3833	3.5457	4.2735	17.9782
FU-C17	FASTmrEMMA	TM6004	TM6004	3986816	4386816	A03	4186816	-0.9434	5.199	6.003	6.8089
FU-C18	mrMLM	TM6004	TM6004	3986816	4386816	A03	4186816	-0.5535	3.0833	3.78385	35.8171
FU-C18	FASTmrEMMA	TM68443	TM68443	21500627	21900627	D08	21700627	-0.5332	5.9161	6.7463	6.9192
FU-C-BLUP	mrMLM	TM6004	TM6004	3986816	4386816	A03	4186816	-0.8191	4.7913	5.57886	29.2507
FU-C-BLUP	mrMLM	TM68443	TM68443	21500627	21900627	D08	21700627	-0.4289	5.1147	5.9154	6.5331
FU-C-BLUP	FASTmrMLM	TM6004	TM6004	3986816	4386816	A03	4186816	-0.7227	4.687	5.4701	22.7656
FU-C-BLUP	FASTmrEMMA	TM6004	TM6004	3986816	4386816	A03	4186816	-1.4405	4.7926	5.5803	5.6533
FU-C-BLUP	FASTmrEMMA	TM68443	TM68443	21500627	21900627	D08	21700627	-0.7709	5.1151	5.9158	5.2724
FU-C-BLUP	pKWmEB	TM6004	TM6004	3986816	4386816	A03	4186816	-0.5896	3.277	3.9894	43.1736
FU-C-BLUP	ISIS EM-BLASSO	TM6004	TM6004	3986816	4386816	A03	4186816	-0.7225	4.4869	5.2613	22.7568
FU-S17	mrMLM	TM6004	TM6004	3986816	4386816	A03	4186816	-0.5627	6.108	6.94466	41.7856
FU-S17	FASTmrMLM	TM6004	TM6004	3986816	4386816	A03	4186816	-0.4749	6.1126	6.9494	31.2383
FU-S17	FASTmrEMMA	TM6004	TM6004	3986816	4386816	A03	4186816	-1.0036	6.1603	6.9987	9.4747
FU-S17	FASTmrEMMA	TM79562	TM79562	52499284	52899284	D12	52699284	4.9115e-05	3.3851	4.1038	7.8905e-09
FU-S17	pLARmEB	TM6004	TM6004	3986816	4386816	A03	4186816	-0.3566	3.4214	4.1422	17.1431
FU-S17	pKWmEB	TM79562	TM79562	52499284	52899284	D12	52699284	0.4173	3.2954	4.0089	20.2858
FU-S17	ISIS EM-BLASSO	TM6004	TM6004	3986816	4386816	A03	4186816	-0.3901	4.3907	5.1608	22.9008
FU-S17	ISIS EM-BLASSO	TM68443	TM68443	21500627	21900627	D08	21700627	-0.184	3.6793	4.4144	4.1536
FU-S17	ISIS EM-BLASSO	TM79562	TM79562	52499284	52899284	D12	52699284	0.4858	3.2595	3.9708	12.3492
FU-S18	mrMLM	TM6004	TM6004	3986816	4386816	A03	4186816	-0.4036	3.4699	4.19346	24.753
FU-S18	mrMLM	TM66510	TM66444_TM66510_TM66518	50190824	51033110	D07	50778315	-0.2462	5.1234	5.92444	8.9637
FU-S18	FASTmrEMMA	TM6004	TM6004	3986816	4386816	A03	4186816	-0.0002	3.313	4.0276	2.5827e-07
FU-S18	pKWmEB	TM6004	TM6004	3986816	4386816	A03	4186816	-0.301	3.9479	4.6969	37.9514
FU-S18	ISIS EM-BLASSO	TM66510	TM66444_TM66510_TM66518	50190824	51033110	D07	50778315	-0.2315	5.4837	6.2985	7.9271
FU-S-BLUP	mrMLM	TM6004	TM6004	3986816	4386816	A03	4186816	-0.7998	5.5603	6.37788	31.5713
FU-S-BLUP	mrMLM	TM68443	TM68443	21500627	21900627	D08	21700627	-0.3723	4.7589	5.5451	5.5721
FU-S-BLUP	mrMLM	TM79562	TM79562	52499284	52899284	D12	52699284	0.9176	3.752	4.49092	14.4477
FU-S-BLUP	FASTmrMLM	TM6004	TM6004	3986816	4386816	A03	4186816	-0.7362	4.832	5.6213	29.5881
FU-S-BLUP	FASTmrMLM	TM68443	TM68443	21500627	21900627	D08	21700627	-0.3236	3.8769	4.6223	4.6556
FU-S-BLUP	FASTmrMLM	TM79562	TM79562	52499284	52899284	D12	52699284	0.7328	4.0152	4.7675	10.1923
FU-S-BLUP	FASTmrEMMA	TM6004	TM6004	3986816	4386816	A03	4186816	-1.7161	6.6489	7.5029	10.1643
FU-S-BLUP	pLARmEB	TM6004	TM6004	3986816	4386816	A03	4186816	-0.6665	4.9059	5.6982	18.6363
FU-S-BLUP	pLARmEB	TM68443	TM68443	21500627	21900627	D08	21700627	-0.3032	3.9975	4.7489	3.1416
FU-S-BLUP	pKWmEB	TM66444	TM66444_TM66510_TM66518	50190824	51033110	D07	50390824	0.4461	3.601	4.3318	34.377
FU-S-BLUP	ISIS EM-BLASSO	TM6004	TM6004	3986816	4386816	A03	4186816	-0.6757	4.4875	5.2619	25.2128
FU-S-BLUP	ISIS EM-BLASSO	TM66510	TM66444_TM66510_TM66518	50190824	51033110	D07	50778315	-0.2942	3.639	4.3719	4.6531
* 17, 18 and BLUP indicated the QTN from phenotype data in 2017, 2018 and BLUP evaluated in the same environment. C: normal condition; S: salt condition. FL, fiber length; FS, fiber strength; MIC, fiber micronaire; FU, fiber uniformity; FE, fiber elongation.
