# Supplementary material for: Genome-wide association analysis reveals loci and candidate genes involved in fiber quality traits in sea island cotton (Gossypium barbadense)
Source: BMC Plant Biol. 2020 Jun 22;20:289. doi: 10.1186/s12870-020-02502-4 (PMC7310526; doi:10.1186/s12870-020-02502-4)
Supplement: Supplementary file 9 — Additional file 9 Table S4. Information on the associated times and corresponding traits for stable QTLs. [file 12870_2020_2502_MOESM9_ESM.xlsx]

## Sheet: Sheet1
Table S4 Information on the associated times and corresponding traits for stable QTLs.
QTL	Associated times	Associated traits	No. of associated traits	Condition	Average r2 (%, normal)	Average r2 (%, salt)
TM6004	75	FE FL FS FU	4	Normal&Salt	19.8596	23.0943
TM68443	47	FL FS FU	3	Normal&Salt	5.20942	6.21786
TM43616	24	FL	1	Normal&Salt	20.7923	15.9101
TM53230	21	FE FL MIC	3	Normal&Salt	13.7104	17.707
TM4582	12	MIC	1	Normal&Salt	4.82001	3.8293
TM62902	11	FL MIC FS	3	Normal&Salt	2.62615	2.82163
TM76751	11	FE	1	Normal	28.2056	-
TM1419	11	MIC	1	Salt	-	18.6788
TM72963_TM72977	10	FE	1	Normal&Salt	8.26972	4.54882
TM50490	8	FE MIC	2	Normal&Salt	7.0689	6.96686
TM67870	7	FE MIC	2	Normal	5.4364	-
TM79562	7	FS FU	2	Normal&Salt	4.0545	10.643
TM55100_TM55101_TM55102	7	FL	1	Normal&Salt	2.30973	2.57425
TM3628	7	MIC	1	Normal&Salt	3.84127	5.74885
TM18518_TM18519	6	FE MIC	2	Normal&Salt	29.4593	16.9235
TM18276_TM18283	6	FE FS	2	Normal&Salt	9.4541	8.0457
TM58446	6	FE FS	2	Normal&Salt	6.4412	28.1508
TM7020	6	FE	1	Normal	6.37672	-
TM57981_TM57983	6	FE	1	Normal&Salt	13.4921	8.73553
TM82241	6	MIC	1	Normal&Salt	5.36445	4.70355
TM66444_TM66510_TM66518	5	FL FU	2	Salt	-	11.4865
TM27446_TM27440	5	FS	1	Normal&Salt	7.5591	6.6482
TM28659	5	FS	1	Salt	-	3.20762
TM1400_TM1401	4	FE FL MIC	3	Normal&Salt	2.9922	15.4044
TM29038_TM29048_TM29053	4	FE MIC	2	Normal&Salt	1.8081	4.62893
TM22919	4	FL	1	Normal	6.68153	-
TM59225_TM59228	4	FL	1	Normal&Salt	1.7125	3.0225
TM62979	4	FS	1	Normal&Salt	2.75033	2.1852
TM10723_TM10747_TM10754	3	FE FL	2	Normal&Salt	3.08815	0.0009
TM82187	3	FE MIC	2	Normal&Salt	12.6198	4.4166e-06
TM58695_TM58721	3	FE FS	2	Normal&Salt	3.38435	29.2229
TM13544	3	FE	1	Salt	-	7.61603
TM33841_TM33859	3	MIC	1	Normal	9.5814	-
TM3650	3	FS	1	Normal&Salt	4.063	3.1209
