# Supplementary material for: Genome-wide association analysis reveals loci and candidate genes involved in fiber quality traits in sea island cotton (Gossypium barbadense)
Source: BMC Plant Biol. 2020 Jun 22;20:289. doi: 10.1186/s12870-020-02502-4 (PMC7310526; doi:10.1186/s12870-020-02502-4)
Supplement: Supplementary file 10 — Additional file 10 Table S5. Candidate genes associated with fiber quality traits within QTL regions. [file 12870_2020_2502_MOESM10_ESM.xlsx]

## Sheet: Sheet1
Table S5 Candidate genes associated with fiber quality within QTL regions.
QTL	Chromosome	QTL_start	QTL_end	Gene_start	Gene_end	Gene_ID	Arabidopsis_ID	Description	Condition	Associated traits
TM1400_TM1401	A01	40798223	41204402	40903614	40904388	GB_A01G1364	AT3G10520	hemoglobin 2	Normal&Salt	FE FL MIC
TM1400_TM1401	A01	40798223	41204402	40905254	40909237	GB_A01G1365	AT5G04460	RING/U-box superfamily protein	Normal&Salt	FE FL MIC
TM1400_TM1401	A01	40798223	41204402	41118373	41119096	GB_A01G1366	AT5G12480	calmodulin-domain protein kinase 7	Normal&Salt	FE FL MIC
TM1400_TM1401	A01	40798223	41204402	41125564	41126077	GB_A01G1367	AT4G37120	Pre-mRNA splicing Prp18-interacting factor	Normal&Salt	FE FL MIC
TM3628	A01	113958855	114358855	113965963	113969680	GB_A01G2424	AT2G37210	lysine decarboxylase family protein	Normal&Salt	MIC
TM3628	A01	113958855	114358855	113977004	113978134	GB_A01G2425	AT2G37170	plasma membrane intrinsic protein 2	Normal&Salt	MIC
TM3628	A01	113958855	114358855	113981871	113983002	GB_A01G2426	AT2G37170	plasma membrane intrinsic protein 2	Normal&Salt	MIC
TM3628	A01	113958855	114358855	113983812	113984960	GB_A01G2427	AT3G53400	peptide upstream protein	Normal&Salt	MIC
TM3628	A01	113958855	114358855	114000370	114003414	GB_A01G2428	AT3G09760	RING/U-box superfamily protein	Normal&Salt	MIC
TM3628	A01	113958855	114358855	114010207	114013332	GB_A01G2429	AT3G09740	syntaxin of plants 71	Normal&Salt	MIC
TM3628	A01	113958855	114358855	114019067	114024770	GB_A01G2430	AT3G09660	minichromosome maintenance 8	Normal&Salt	MIC
TM3628	A01	113958855	114358855	114026401	114028261	GB_A01G2431	AT3G23620	Ribosomal RNA processing Brix domain protein	Normal&Salt	MIC
TM3628	A01	113958855	114358855	114031263	114034370	GB_A01G2432	AT5G14770	PPR repeat protein	Normal&Salt	MIC
TM3628	A01	113958855	114358855	114048217	114050313	GB_A01G2433	AT3G53380	Concanavalin A-like lectin protein kinase family protein	Normal&Salt	MIC
TM3628	A01	113958855	114358855	114060550	114062870	GB_A01G2434	AT2G37110	PLAC8 family protein	Normal&Salt	MIC
TM3628	A01	113958855	114358855	114067622	114068043	GB_A01G2435	AT5G03120	transmembrane protein	Normal&Salt	MIC
TM3628	A01	113958855	114358855	114074467	114075906	GB_A01G2436	AT5G60390	GTP binding Elongation factor Tu family protein	Normal&Salt	MIC
TM3628	A01	113958855	114358855	114083581	114086257	GB_A01G2437	AT5G03040	IQ-domain 2	Normal&Salt	MIC
TM3628	A01	113958855	114358855	114087461	114088671	GB_A01G2438	AT2G35795	Chaperone DnaJ-domain superfamily protein	Normal&Salt	MIC
TM3628	A01	113958855	114358855	114093330	114096176	GB_A01G2439	AT2G43190	ribonuclease P family protein	Normal&Salt	MIC
TM3628	A01	113958855	114358855	114099658	114100590	GB_A01G2440	AT1G18590	sulfotransferase 17	Normal&Salt	MIC
TM3628	A01	113958855	114358855	114108385	114110415	GB_A01G2441	AT2G37080	ROP interactive partner 3	Normal&Salt	MIC
TM3628	A01	113958855	114358855	114111207	114112524	GB_A01G2442	AT5G02960	Ribosomal protein S12/S23 family protein	Normal&Salt	MIC
TM3628	A01	113958855	114358855	114114008	114118110	GB_A01G2443	AT3G53320	mediator of RNA polymerase II transcription subunit-like protein	Normal&Salt	MIC
TM3628	A01	113958855	114358855	114120004	114122577	GB_A01G2444	AT5G02950	Tudor/PWWP/MBT superfamily protein	Normal&Salt	MIC
TM3628	A01	113958855	114358855	114126506	114129073	GB_A01G2445	AT1G49390	2-oxoglutarate (2OG) and Fe(II)-dependent oxygenase superfamily protein	Normal&Salt	MIC
TM3628	A01	113958855	114358855	114130543	114132842	GB_A01G2446	AT2G37060	nuclear factor Y%2C subunit B8	Normal&Salt	MIC
TM3628	A01	113958855	114358855	114136349	114139046	GB_A01G2447	AT3G18080	B-S glucosidase 44	Normal&Salt	MIC
TM3628	A01	113958855	114358855	114166447	114167352	GB_A01G2448	AT4G36810	geranylgeranyl pyrophosphate synthase 1	Normal&Salt	MIC
TM3628	A01	113958855	114358855	114179846	114182514	GB_A01G2449	AT2G28550	related to AP2.7	Normal&Salt	MIC
TM3628	A01	113958855	114358855	114194027	114196585	GB_A01G2450	AT3G09630	Ribosomal protein L4/L1 family	Normal&Salt	MIC
TM3628	A01	113958855	114358855	114198095	114201715	GB_A01G2451	AT2G20280	Zinc finger C-x8-C-x5-C-x3-H type family protein	Normal&Salt	MIC
TM3628	A01	113958855	114358855	114203529	114207416	GB_A01G2452	AT5G02800	Protein kinase superfamily protein	Normal&Salt	MIC
TM3628	A01	113958855	114358855	114207972	114215674	GB_A01G2453	AT2G37290	Ypt/Rab-GAP domain of gyp1p superfamily protein	Normal&Salt	MIC
TM3628	A01	113958855	114358855	114218481	114221802	GB_A01G2454	AT5G12130	integral membrane TerC family protein	Normal&Salt	MIC
TM3628	A01	113958855	114358855	114223673	114226714	GB_A01G2455	AT3G53490	valine-tRNA ligase	Normal&Salt	MIC
TM3628	A01	113958855	114358855	114233482	114236937	GB_A01G2456	AT5G02790	Glutathione S-transferase family protein	Normal&Salt	MIC
TM3628	A01	113958855	114358855	114237070	114239402	GB_A01G2457	AT5G02710	zinc/iron-chelating domain protein	Normal&Salt	MIC
TM3628	A01	113958855	114358855	114240066	114242440	GB_A01G2458	AT2G37340	arginine/serine-rich zinc knuckle-containing protein 33	Normal&Salt	MIC
TM3628	A01	113958855	114358855	114244273	114246417	GB_A01G2459	AT2G37360	ABC-2 type transporter family protein	Normal&Salt	MIC
TM3628	A01	113958855	114358855	114257472	114260135	GB_A01G2460	AT3G18080	B-S glucosidase 44	Normal&Salt	MIC
TM3628	A01	113958855	114358855	114265865	114270272	GB_A01G2461	AT1G07810	ER-type Ca2+-ATPase 1	Normal&Salt	MIC
TM3628	A01	113958855	114358855	114284390	114284842	GB_A01G2462	AT5G02640	hypothetical protein	Normal&Salt	MIC
TM3628	A01	113958855	114358855	114289395	114290102	GB_A01G2463	AT2G37380	membrane-associated kinase regulator	Normal&Salt	MIC
TM3628	A01	113958855	114358855	114295875	114297659	GB_A01G2464	AT3G09520	exocyst subunit exo70 family protein H4	Normal&Salt	MIC
TM3628	A01	113958855	114358855	114316950	114319924	GB_A01G2465	AT3G53520	UDP-glucuronic acid decarboxylase 1	Normal&Salt	MIC
TM3628	A01	113958855	114358855	114322218	114324045	GB_A01G2466	AT2G37390	Chloroplast-targeted copper chaperone protein	Normal&Salt	MIC
TM3628	A01	113958855	114358855	114325279	114328807	GB_A01G2467	AT3G53540	afadin	Normal&Salt	MIC
TM3628	A01	113958855	114358855	114337601	114339157	GB_A01G2468	AT5G42450	Pentatricopeptide repeat (PPR) superfamily protein	Normal&Salt	MIC
TM3628	A01	113958855	114358855	114339999	114342306	GB_A01G2469	AT2G28690	TOX high mobility group box protein%2C putative (DUF1635)	Normal&Salt	MIC
TM3628	A01	113958855	114358855	114342339	114346028	GB_A01G2470	AT5G59840	Ras-related small GTP-binding family protein	Normal&Salt	MIC
TM3628	A01	113958855	114358855	114346131	114346544	GB_A01G2471	AT2G37470	Histone superfamily protein	Normal&Salt	MIC
TM3628	A01	113958855	114358855	114347129	114347773	GB_A01G2472	AT5G02560	histone H2A 12	Normal&Salt	MIC
TM3628	A01	113958855	114358855	114349074	114349772	GB_A01G2473	AT5G02560	histone H2A 12	Normal&Salt	MIC
TM3628	A01	113958855	114358855	114357945	114358599	GB_A01G2474	AT5G02560	histone H2A 12	Normal&Salt	MIC
TM3650	A01	114413603	114813603	114407584	114415705	GB_A01G2481	AT3G06880	Transducin/WD40 repeat-like superfamily protein	Normal&Salt	FS
TM3650	A01	114413603	114813603	114418394	114421690	GB_A01G2482	AT2G37550	ARF-GAP domain 7	Normal&Salt	FS
TM3650	A01	114413603	114813603	114423410	114429277	GB_A01G2483	AT3G53720	cation/H+ exchanger 20	Normal&Salt	FS
TM3650	A01	114413603	114813603	114443070	114443381	GB_A01G2484	AT5G59970	Histone superfamily protein	Normal&Salt	FS
TM3650	A01	114413603	114813603	114445125	114446474	GB_A01G2485	AT5G54580	RNA-binding (RRM/RBD/RNP motifs) family protein	Normal&Salt	FS
TM3650	A01	114413603	114813603	114448479	114451039	GB_A01G2486	AT3G18080	B-S glucosidase 44	Normal&Salt	FS
TM3650	A01	114413603	114813603	114458793	114460871	GB_A01G2487	AT3G53970	proteasome inhibitor-like protein	Normal&Salt	FS
TM3650	A01	114413603	114813603	114466271	114467878	GB_A01G2488	AT3G53950	glyoxal oxidase-related protein	Normal&Salt	FS
TM3650	A01	114413603	114813603	114483249	114486272	GB_A01G2489	AT5G02030	POX (plant homeobox) family protein	Normal&Salt	FS
TM3650	A01	114413603	114813603	114489847	114490668	GB_A01G2490	AT1G52245	dynein light chain LC6%2C flagellar outer arm-like protein	Normal&Salt	FS
TM3650	A01	114413603	114813603	114497434	114499306	GB_A01G2491	AT5G28470	Major facilitator superfamily protein	Normal&Salt	FS
TM3650	A01	114413603	114813603	114499982	114502191	GB_A01G2492	AT2G37860	reticulata-like protein%2C putative (DUF3411)	Normal&Salt	FS
TM3650	A01	114413603	114813603	114515246	114530211	GB_A01G2493	AT3G55610	delta 1-pyrroline-5-carboxylate synthase 2	Normal&Salt	FS
TM3650	A01	114413603	114813603	114572826	114577565	GB_A01G2494	AT2G27230	transcription factor-like protein	Normal&Salt	FS
TM3650	A01	114413603	114813603	114594203	114594643	GB_A01G2495	AT3G09290	telomerase activator1	Normal&Salt	FS
TM3650	A01	114413603	114813603	114597157	114598548	GB_A01G2496	AT3G23160	plant/protein (DUF668)	Normal&Salt	FS
TM3650	A01	114413603	114813603	114604204	114606225	GB_A01G2497	AT3G55550	Concanavalin A-like lectin protein kinase family protein	Normal&Salt	FS
TM3650	A01	114413603	114813603	114608377	114611134	GB_A01G2498	AT3G09320	DHHC-type zinc finger family protein	Normal&Salt	FS
TM3650	A01	114413603	114813603	114612093	114616557	GB_A01G2499	AT5G60020	laccase 17	Normal&Salt	FS
TM3650	A01	114413603	114813603	114620369	114627329	GB_A01G2500	AT2G03070	mediator subunit 8	Normal&Salt	FS
TM3650	A01	114413603	114813603	114630134	114634626	GB_A01G2501	AT1G07510	FTSH protease 10	Normal&Salt	FS
TM3650	A01	114413603	114813603	114636701	114637055	GB_A01G2502	AT2G29080	FTSH protease 3	Normal&Salt	FS
TM3650	A01	114413603	114813603	114656378	114658261	GB_A01G2503	AT5G02230	Haloacid dehalogenase-like hydrolase (HAD) superfamily protein	Normal&Salt	FS
TM3650	A01	114413603	114813603	114667551	114669802	GB_A01G2504	AT2G39700	expansin A4	Normal&Salt	FS
TM3650	A01	114413603	114813603	114681180	114683931	GB_A01G2505	AT2G28930	protein kinase 1B	Normal&Salt	FS
TM3650	A01	114413603	114813603	114688309	114698342	GB_A01G2506	AT5G02310	proteolysis 6	Normal&Salt	FS
TM3650	A01	114413603	114813603	114700055	114700510	GB_A01G2507	AT3G09390	metallothionein 2A	Normal&Salt	FS
TM3650	A01	114413603	114813603	114706052	114710882	GB_A01G2508	AT3G09410	Pectinacetylesterase family protein	Normal&Salt	FS
TM3650	A01	114413603	114813603	114713859	114715478	GB_A01G2509	AT3G53750	actin 3	Normal&Salt	FS
TM3650	A01	114413603	114813603	114733575	114734153	GB_A01G2510	AT5G02420	cyclin-dependent kinase inhibitor SMR3-like protein	Normal&Salt	FS
TM3650	A01	114413603	114813603	114737279	114742500	GB_A01G2511	AT5G02430	Transducin/WD40 repeat-like superfamily protein	Normal&Salt	FS
TM3650	A01	114413603	114813603	114744296	114744844	GB_A01G2512	-	-	Normal&Salt	FS
TM3650	A01	114413603	114813603	114748968	114749568	GB_A01G2513	-	-	Normal&Salt	FS
TM3650	A01	114413603	114813603	114751426	114752389	GB_A01G2514	AT5G51560	Leucine-rich repeat protein kinase family protein	Normal&Salt	FS
TM3650	A01	114413603	114813603	114754434	114757596	GB_A01G2515	AT3G19760	eukaryotic initiation factor 4A-III	Normal&Salt	FS
TM3650	A01	114413603	114813603	114763823	114765265	GB_A01G2516	AT2G37570	HSP20-like chaperones superfamily protein	Normal&Salt	FS
TM3650	A01	114413603	114813603	114767868	114769349	GB_A01G2517	AT2G37570	HSP20-like chaperones superfamily protein	Normal&Salt	FS
TM3650	A01	114413603	114813603	114776795	114779883	GB_A01G2518	AT5G02500	heat shock cognate protein 70-1	Normal&Salt	FS
TM3650	A01	114413603	114813603	114789510	114793353	GB_A01G2519	AT2G28780	P-hydroxybenzoic acid efflux pump subunit	Normal&Salt	FS
TM3650	A01	114413603	114813603	114797997	114800616	GB_A01G2520	AT5G02010	RHO guanyl-nucleotide exchange factor 7	Normal&Salt	FS
TM3650	A01	114413603	114813603	114804911	114805342	GB_A01G2521	AT2G37925	copper transporter 4	Normal&Salt	FS
TM3650	A01	114413603	114813603	114807307	114810369	GB_A01G2522	AT3G54020	Inositol phosphorylceramide synthase 1	Normal&Salt	FS
TM4582	A02	42499494	42899494	42546718	42549657	GB_A02G1087	AT1G64610	Transducin/WD40 repeat-like superfamily protein	Normal&Salt	MIC
TM4582	A02	42499494	42899494	42586675	42587093	GB_A02G1088	-	-	Normal&Salt	MIC
TM6004	A03	3986816	4386816	4009825	4010406	GB_A03G0325	AT1G06930	TPRXL	Normal&Salt	FE FL FS FU
TM6004	A03	3986816	4386816	4054671	4055614	GB_A03G0326	AT2G40470	LOB domain-containing protein 15	Normal&Salt	FE FL FS FU
TM6004	A03	3986816	4386816	4068194	4068532	GB_A03G0327	-	-	Normal&Salt	FE FL FS FU
TM6004	A03	3986816	4386816	4113668	4115867	GB_A03G0328	AT5G05340	Peroxidase superfamily protein	Normal&Salt	FE FL FS FU
TM6004	A03	3986816	4386816	4121735	4123382	GB_A03G0329	AT5G05340	Peroxidase superfamily protein	Normal&Salt	FE FL FS FU
TM6004	A03	3986816	4386816	4125578	4126187	GB_A03G0330	AT2G30330	GCN5L1 family protein	Normal&Salt	FE FL FS FU
TM6004	A03	3986816	4386816	4128131	4134213	GB_A03G0331	AT1G06950	translocon at the inner envelope membrane of chloroplasts 110	Normal&Salt	FE FL FS FU
TM6004	A03	3986816	4386816	4152948	4155560	GB_A03G0332	AT2G30320	Pseudouridine synthase family protein	Normal&Salt	FE FL FS FU
TM6004	A03	3986816	4386816	4158637	4161612	GB_A03G0333	AT2G30280	RNA-directed DNA methylation 4	Normal&Salt	FE FL FS FU
TM6004	A03	3986816	4386816	4163242	4164624	GB_A03G0334	AT5G07080	HXXXD-type acyl-transferase family protein	Normal&Salt	FE FL FS FU
TM6004	A03	3986816	4386816	4180045	4190783	GB_A03G0335	AT5G58410	HEAT/U-box domain-containing protein	Normal&Salt	FE FL FS FU
TM6004	A03	3986816	4386816	4193523	4195899	GB_A03G0336	AT2G30260	U2 small nuclear ribonucleoprotein B	Normal&Salt	FE FL FS FU
TM6004	A03	3986816	4386816	4197574	4201764	GB_A03G0337	AT5G01720	RNI-like superfamily protein	Normal&Salt	FE FL FS FU
TM6004	A03	3986816	4386816	4209493	4211705	GB_A03G0338	AT2G38470	WRKY DNA-binding protein 33	Normal&Salt	FE FL FS FU
TM6004	A03	3986816	4386816	4219230	4219688	GB_A03G0339	AT1G06980	6%2C7-dimethyl-8-ribityllumazine synthase	Normal&Salt	FE FL FS FU
TM6004	A03	3986816	4386816	4237075	4238997	GB_A03G0340	AT5G58430	exocyst subunit exo70 family protein B1	Normal&Salt	FE FL FS FU
TM6004	A03	3986816	4386816	4240192	4243828	GB_A03G0341	AT5G58440	sorting nexin 2A	Normal&Salt	FE FL FS FU
TM6004	A03	3986816	4386816	4258164	4260312	GB_A03G0342	AT2G30210	laccase 3	Normal&Salt	FE FL FS FU
TM6004	A03	3986816	4386816	4261529	4264816	GB_A03G0343	AT5G37055	HIT-type Zinc finger family protein	Normal&Salt	FE FL FS FU
TM6004	A03	3986816	4386816	4285767	4288783	GB_A03G0344	AT2G30200	EMBRYO DEFECTIVE 3147	Normal&Salt	FE FL FS FU
TM6004	A03	3986816	4386816	4290760	4291398	GB_A03G0345	AT1G07020	hypothetical protein	Normal&Salt	FE FL FS FU
TM6004	A03	3986816	4386816	4292680	4294469	GB_A03G0346	AT2G30160	Mitochondrial substrate carrier family protein	Normal&Salt	FE FL FS FU
TM6004	A03	3986816	4386816	4301233	4302313	GB_A03G0347	AT2G30130	Lateral organ boundaries (LOB) domain family protein	Normal&Salt	FE FL FS FU
TM6004	A03	3986816	4386816	4307723	4311116	GB_A03G0348	AT1G07060	hypothetical protein	Normal&Salt	FE FL FS FU
TM6004	A03	3986816	4386816	4323027	4398725	GB_A03G0349	AT5G58470	TBP-associated factor 15B	Normal&Salt	FE FL FS FU
TM7020	A03	69632698	70032698	69796395	69801697	GB_A03G1364	AT1G80910	vacuolar fusion CCZ1-like protein (DUF1712)	Normal	FE
TM7020	A03	69632698	70032698	69861411	69862221	GB_A03G1365	AT1G14750	Cyclin family protein	Normal	FE
TM7020	A03	69632698	70032698	69873112	69874941	GB_A03G1366	AT2G01818	PLATZ transcription factor family protein	Normal	FE
TM7020	A03	69632698	70032698	69886105	69886428	GB_A03G1367	AT5G42905	Polynucleotidyl transferase%2C ribonuclease H-like superfamily protein	Normal	FE
TM7020	A03	69632698	70032698	69889021	69909126	GB_A03G1368	AT1G24706	THO2	Normal	FE
TM7020	A03	69632698	70032698	70029948	70031279	GB_A03G1369	AT5G37490	ARM repeat superfamily protein	Normal	FE
TM10723_TM10747_TM10754	A05	16354758	17099948	16366657	16369140	GB_A05G1701	AT3G22104	Phototropic-responsive NPH3 family protein	Normal&Salt	FE FL
TM10723_TM10747_TM10754	A05	16354758	17099948	16372469	16374301	GB_A05G1702	AT1G61720	NAD(P)-binding Rossmann-fold superfamily protein	Normal&Salt	FE FL
TM10723_TM10747_TM10754	A05	16354758	17099948	16379089	16380460	GB_A05G1703	AT4G27240	zinc finger (C2H2 type) family protein	Normal&Salt	FE FL
TM10723_TM10747_TM10754	A05	16354758	17099948	16381973	16397401	GB_A05G1704	AT4G05180	photosystem II subunit Q-2	Normal&Salt	FE FL
TM10723_TM10747_TM10754	A05	16354758	17099948	16398100	16402730	GB_A05G1705	AT4G21270	kinesin 1	Normal&Salt	FE FL
TM10723_TM10747_TM10754	A05	16354758	17099948	16403625	16404754	GB_A05G1706	AT1G11530	C-terminal cysteine residue is changed to a serine 1	Normal&Salt	FE FL
TM10723_TM10747_TM10754	A05	16354758	17099948	16405910	16407357	GB_A05G1707	AT5G54680	basic helix-loop-helix (bHLH) DNA-binding superfamily protein	Normal&Salt	FE FL
TM10723_TM10747_TM10754	A05	16354758	17099948	16407882	16424621	GB_A05G1708	AT4G05200	cysteine-rich RLK (RECEPTOR-like protein kinase) 25	Normal&Salt	FE FL
TM10723_TM10747_TM10754	A05	16354758	17099948	16428192	16443793	GB_A05G1709	AT4G21200	gibberellin 2-oxidase 8	Normal&Salt	FE FL
TM10723_TM10747_TM10754	A05	16354758	17099948	16525353	16526509	GB_A05G1710	AT5G54770	thiazole biosynthetic enzyme%2C chloroplast (ARA6) (THI1) (THI4)	Normal&Salt	FE FL
TM10723_TM10747_TM10754	A05	16354758	17099948	16529415	16530503	GB_A05G1711	AT4G21170	Tetratricopeptide repeat (TPR)-like superfamily protein	Normal&Salt	FE FL
TM10723_TM10747_TM10754	A05	16354758	17099948	16530897	16531916	GB_A05G1712	AT1G61790	Oligosaccharyltransferase complex/magnesium transporter family protein	Normal&Salt	FE FL
TM10723_TM10747_TM10754	A05	16354758	17099948	16534212	16534666	GB_A05G1713	AT1G11570	NTF2-like protein	Normal&Salt	FE FL
TM10723_TM10747_TM10754	A05	16354758	17099948	16536184	16537255	GB_A05G1714	AT1G11580	methylesterase PCR A	Normal&Salt	FE FL
TM10723_TM10747_TM10754	A05	16354758	17099948	16539602	16540787	GB_A05G1715	AT4G04900	ROP-interactive CRIB motif-containing protein 10	Normal&Salt	FE FL
TM10723_TM10747_TM10754	A05	16354758	17099948	16541987	16545399	GB_A05G1716	AT4G21770	Pseudouridine synthase family protein	Normal&Salt	FE FL
TM10723_TM10747_TM10754	A05	16354758	17099948	16545954	16552842	GB_A05G1717	AT1G61850	phospholipase A I-like protein	Normal&Salt	FE FL
TM10723_TM10747_TM10754	A05	16354758	17099948	16561407	16564631	GB_A05G1718	AT4G21790	tobamovirus multiplication 1	Normal&Salt	FE FL
TM10723_TM10747_TM10754	A05	16354758	17099948	16569661	16572108	GB_A05G1719	AT4G04860	DERLIN-2.2	Normal&Salt	FE FL
TM10723_TM10747_TM10754	A05	16354758	17099948	16574264	16574853	GB_A05G1720	-	-	Normal&Salt	FE FL
TM10723_TM10747_TM10754	A05	16354758	17099948	16577915	16578634	GB_A05G1721	AT1G67623	F-box family protein	Normal&Salt	FE FL
TM10723_TM10747_TM10754	A05	16354758	17099948	16579484	16582838	GB_A05G1722	AT4G21890	zinc finger MYND domain protein	Normal&Salt	FE FL
TM10723_TM10747_TM10754	A05	16354758	17099948	16584047	16585345	GB_A05G1723	AT5G52890	AT hook motif-containing protein	Normal&Salt	FE FL
TM10723_TM10747_TM10754	A05	16354758	17099948	16588973	16591158	GB_A05G1724	AT4G04770	ATP binding cassette protein 1	Normal&Salt	FE FL
TM10723_TM10747_TM10754	A05	16354758	17099948	16592805	16593627	GB_A05G1725	AT1G11655	hypothetical protein	Normal&Salt	FE FL
TM10723_TM10747_TM10754	A05	16354758	17099948	16598878	16611239	GB_A05G1726	AT3G21690	MATE efflux family protein	Normal&Salt	FE FL
TM10723_TM10747_TM10754	A05	16354758	17099948	16618621	16618980	GB_A05G1727	AT4G21920	hypothetical protein	Normal&Salt	FE FL
TM10723_TM10747_TM10754	A05	16354758	17099948	16631792	16632451	GB_A05G1728	AT1G11700	senescence regulator (Protein of unknown function%2C DUF584)	Normal&Salt	FE FL
TM10723_TM10747_TM10754	A05	16354758	17099948	16636727	16638277	GB_A05G1729	AT4G21960	Peroxidase superfamily protein	Normal&Salt	FE FL
TM10723_TM10747_TM10754	A05	16354758	17099948	16641281	16646808	GB_A05G1730	AT4G04670	Met-10+ like family protein / kelch repeat-containing protein	Normal&Salt	FE FL
TM10723_TM10747_TM10754	A05	16354758	17099948	16655963	16659977	GB_A05G1731	AT2G32320	tRNAHis guanylyltransferase	Normal&Salt	FE FL
TM10723_TM10747_TM10754	A05	16354758	17099948	16661154	16669615	GB_A05G1732	AT1G11720	starch synthase 3	Normal&Salt	FE FL
TM10723_TM10747_TM10754	A05	16354758	17099948	16671740	16672276	GB_A05G1733	AT4G04630	senescence regulator (Protein of unknown function%2C DUF584)	Normal&Salt	FE FL
TM10723_TM10747_TM10754	A05	16354758	17099948	16676079	16679266	GB_A05G1734	AT1G05170	Galactosyltransferase family protein	Normal&Salt	FE FL
TM10723_TM10747_TM10754	A05	16354758	17099948	16683688	16685127	GB_A05G1735	AT4G21980	Ubiquitin-like superfamily protein	Normal&Salt	FE FL
TM10723_TM10747_TM10754	A05	16354758	17099948	16685571	16685807	GB_A05G1736	AT1G11740	ankyrin repeat family protein	Normal&Salt	FE FL
TM10723_TM10747_TM10754	A05	16354758	17099948	16688113	16691742	GB_A05G1737	AT4G22010	SKU5 similar 4	Normal&Salt	FE FL
TM10723_TM10747_TM10754	A05	16354758	17099948	16693433	16696128	GB_A05G1738	AT1G11820	O-Glycosyl hydrolases family 17 protein	Normal&Salt	FE FL
TM10723_TM10747_TM10754	A05	16354758	17099948	16700346	16702188	GB_A05G1739	AT4G21990	APS reductase 3	Normal&Salt	FE FL
TM10723_TM10747_TM10754	A05	16354758	17099948	16719380	16722124	GB_A05G1740	AT4G28200	U3 small nucleolar RNA-associated-like protein	Normal&Salt	FE FL
TM10723_TM10747_TM10754	A05	16354758	17099948	16722502	16724275	GB_A05G1741	AT1G11860	Glycine cleavage T-protein family	Normal&Salt	FE FL
TM10723_TM10747_TM10754	A05	16354758	17099948	16726340	16727618	GB_A05G1742	AT4G22030	F-box protein with a domain protein	Normal&Salt	FE FL
TM10723_TM10747_TM10754	A05	16354758	17099948	16730015	16731292	GB_A05G1743	AT4G22030	F-box protein with a domain protein	Normal&Salt	FE FL
TM10723_TM10747_TM10754	A05	16354758	17099948	16734811	16736507	GB_A05G1744	AT4G04470	Peroxisomal membrane 22 kDa (Mpv17/PMP22) family protein	Normal&Salt	FE FL
TM10723_TM10747_TM10754	A05	16354758	17099948	16739369	16740724	GB_A05G1745	AT5G55090	mitogen-activated protein kinase kinase kinase 15	Normal&Salt	FE FL
TM10723_TM10747_TM10754	A05	16354758	17099948	16751838	16754077	GB_A05G1746	AT1G62300	WRKY family transcription factor	Normal&Salt	FE FL
TM10723_TM10747_TM10754	A05	16354758	17099948	16758918	16761435	GB_A05G1747	AT2G42790	citrate synthase 3	Normal&Salt	FE FL
TM10723_TM10747_TM10754	A05	16354758	17099948	16771071	16771472	GB_A05G1748	AT1G11925	Stigma-specific Stig1 family protein	Normal&Salt	FE FL
TM10723_TM10747_TM10754	A05	16354758	17099948	16773526	16773924	GB_A05G1749	AT1G11925	Stigma-specific Stig1 family protein	Normal&Salt	FE FL
TM10723_TM10747_TM10754	A05	16354758	17099948	16775334	16776320	GB_A05G1750	AT1G11925	Stigma-specific Stig1 family protein	Normal&Salt	FE FL
TM10723_TM10747_TM10754	A05	16354758	17099948	16778892	16779335	GB_A05G1751	AT1G11925	Stigma-specific Stig1 family protein	Normal&Salt	FE FL
TM10723_TM10747_TM10754	A05	16354758	17099948	16783935	16784853	GB_A05G1752	AT3G25290	Auxin-responsive family protein	Normal&Salt	FE FL
TM10723_TM10747_TM10754	A05	16354758	17099948	16804506	16805669	GB_A05G1753	AT3G17070	Peroxidase family protein	Normal&Salt	FE FL
TM10723_TM10747_TM10754	A05	16354758	17099948	16806120	16809774	GB_A05G1754	AT4G22120	ERD (early-responsive to dehydration stress) family protein	Normal&Salt	FE FL
TM10723_TM10747_TM10754	A05	16354758	17099948	16816014	16819678	GB_A05G1755	AT1G62330	O-fucosyltransferase family protein	Normal&Salt	FE FL
TM10723_TM10747_TM10754	A05	16354758	17099948	16821781	16824369	GB_A05G1756	AT4G22140	PHD finger family protein / bromo-adjacent homology (BAH) domain-containing protein	Normal&Salt	FE FL
TM10723_TM10747_TM10754	A05	16354758	17099948	16825488	16828028	GB_A05G1757	AT2G20060	Ribosomal protein L4/L1 family	Normal&Salt	FE FL
TM10723_TM10747_TM10754	A05	16354758	17099948	16830829	16834048	GB_A05G1758	AT1G62360	KNOX/ELK homeobox transcription factor	Normal&Salt	FE FL
TM10723_TM10747_TM10754	A05	16354758	17099948	16841714	16844219	GB_A05G1759	AT4G22150	UBA/UBX domain protein	Normal&Salt	FE FL
TM10723_TM10747_TM10754	A05	16354758	17099948	16853443	16854465	GB_A05G1760	AT4G22190	serine/arginine repetitive matrix-like protein	Normal&Salt	FE FL
TM10723_TM10747_TM10754	A05	16354758	17099948	16865634	16868747	GB_A05G1761	AT4G22300	carboxylesterase	Normal&Salt	FE FL
TM10723_TM10747_TM10754	A05	16354758	17099948	16869739	16870371	GB_A05G1762	AT1G12020	hypothetical protein	Normal&Salt	FE FL
TM10723_TM10747_TM10754	A05	16354758	17099948	16883559	16886192	GB_A05G1763	AT4G22290	Ubiquitin-specific protease family C19-related protein	Normal&Salt	FE FL
TM10723_TM10747_TM10754	A05	16354758	17099948	16886531	16888401	GB_A05G1764	AT4G05530	indole-3-butyric acid response 1	Normal&Salt	FE FL
TM10723_TM10747_TM10754	A05	16354758	17099948	16890015	16892848	GB_A05G1765	AT4G22260	Alternative oxidase family protein	Normal&Salt	FE FL
TM10723_TM10747_TM10754	A05	16354758	17099948	16896758	16898209	GB_A05G1766	AT1G05010	ethylene-forming enzyme	Normal&Salt	FE FL
TM10723_TM10747_TM10754	A05	16354758	17099948	16911593	16912129	GB_A05G1767	AT4G03965	RING/U-box superfamily protein	Normal&Salt	FE FL
TM10723_TM10747_TM10754	A05	16354758	17099948	16916047	16917446	GB_A05G1768	AT4G04020	fibrillin	Normal&Salt	FE FL
TM10723_TM10747_TM10754	A05	16354758	17099948	16920282	16920755	GB_A05G1769	AT4G04025	transcription repressor	Normal&Salt	FE FL
TM10723_TM10747_TM10754	A05	16354758	17099948	16922792	16926484	GB_A05G1770	AT4G22340	cytidinediphosphate diacylglycerol synthase 2	Normal&Salt	FE FL
TM10723_TM10747_TM10754	A05	16354758	17099948	16933810	16934797	GB_A05G1771	AT2G32300	uclacyanin 1	Normal&Salt	FE FL
TM10723_TM10747_TM10754	A05	16354758	17099948	16937152	16941383	GB_A05G1772	AT1G12050	fumarylacetoacetase	Normal&Salt	FE FL
TM10723_TM10747_TM10754	A05	16354758	17099948	16944690	16945539	GB_A05G1773	AT1G35710	kinase family with leucine-rich repeat domain-containing protein	Normal&Salt	FE FL
TM10723_TM10747_TM10754	A05	16354758	17099948	16947320	16949014	GB_A05G1774	AT3G07880	Immunoglobulin E-set superfamily protein	Normal&Salt	FE FL
TM10723_TM10747_TM10754	A05	16354758	17099948	16955894	16960516	GB_A05G1775	AT4G12570	ubiquitin protein ligase 5	Normal&Salt	FE FL
TM10723_TM10747_TM10754	A05	16354758	17099948	16964214	16967774	GB_A05G1776	AT5G47540	Mo25 family protein	Normal&Salt	FE FL
TM10723_TM10747_TM10754	A05	16354758	17099948	16968947	16972648	GB_A05G1777	AT3G02870	Inositol monophosphatase family protein	Normal&Salt	FE FL
TM10723_TM10747_TM10754	A05	16354758	17099948	16974183	16975794	GB_A05G1778	AT4G16490	ARM repeat superfamily protein	Normal&Salt	FE FL
TM10723_TM10747_TM10754	A05	16354758	17099948	16977333	16979162	GB_A05G1779	AT4G16480	inositol transporter 4	Normal&Salt	FE FL
TM10723_TM10747_TM10754	A05	16354758	17099948	16981188	16983638	GB_A05G1780	AT1G16880	uridylyltransferase-like protein	Normal&Salt	FE FL
TM10723_TM10747_TM10754	A05	16354758	17099948	16986708	16989678	GB_A05G1781	AT5G47620	RNA-binding (RRM/RBD/RNP motifs) family protein	Normal&Salt	FE FL
TM10723_TM10747_TM10754	A05	16354758	17099948	16998036	16999207	GB_A05G1782	AT4G16460	zinc finger CCCH domain protein	Normal&Salt	FE FL
TM10723_TM10747_TM10754	A05	16354758	17099948	16999889	17001375	GB_A05G1783	AT5G47680	tRNA (guanine(9)-N1)-methyltransferase-like protein	Normal&Salt	FE FL
TM10723_TM10747_TM10754	A05	16354758	17099948	17002103	17003749	GB_A05G1784	AT4G17230	SCARECROW-like 13	Normal&Salt	FE FL
TM10723_TM10747_TM10754	A05	16354758	17099948	17019105	17021945	GB_A05G1785	AT4G17220	microtubule-associated proteins 70-5	Normal&Salt	FE FL
TM10723_TM10747_TM10754	A05	16354758	17099948	17022532	17022909	GB_A05G1786	-	-	Normal&Salt	FE FL
TM10723_TM10747_TM10754	A05	16354758	17099948	17025773	17026762	GB_A05G1787	AT4G16380	Heavy metal transport/detoxification superfamily protein	Normal&Salt	FE FL
TM10723_TM10747_TM10754	A05	16354758	17099948	17034751	17035431	GB_A05G1788	AT1G51090	Heavy metal transport/detoxification superfamily protein	Normal&Salt	FE FL
TM10723_TM10747_TM10754	A05	16354758	17099948	17045246	17046067	GB_A05G1789	AT4G35200	hypothetical protein (DUF241)	Normal&Salt	FE FL
TM10723_TM10747_TM10754	A05	16354758	17099948	17047025	17047867	GB_A05G1790	AT2G17080	hypothetical protein (DUF241)	Normal&Salt	FE FL
TM10723_TM10747_TM10754	A05	16354758	17099948	17051637	17053471	GB_A05G1791	AT5G50740	Heavy metal transport/detoxification superfamily protein	Normal&Salt	FE FL
TM10723_TM10747_TM10754	A05	16354758	17099948	17057490	17059232	GB_A05G1792	AT5G47670	nuclear factor Y%2C subunit B6	Normal&Salt	FE FL
TM10723_TM10747_TM10754	A05	16354758	17099948	17069818	17072395	GB_A05G1793	AT5G47770	farnesyl diphosphate synthase 1	Normal&Salt	FE FL
TM10723_TM10747_TM10754	A05	16354758	17099948	17074403	17075992	GB_A05G1794	AT5G47810	phosphofructokinase 2	Normal&Salt	FE FL
TM10723_TM10747_TM10754	A05	16354758	17099948	17076915	17077658	GB_A05G1795	AT5G59810	Subtilase family protein	Normal&Salt	FE FL
TM10723_TM10747_TM10754	A05	16354758	17099948	17078500	17082477	GB_A05G1796	AT3G57520	seed imbibition 2	Normal&Salt	FE FL
TM10723_TM10747_TM10754	A05	16354758	17099948	17084597	17086678	GB_A05G1797	AT4G17170	RAB GTPase homolog B1C	Normal&Salt	FE FL
TM10723_TM10747_TM10754	A05	16354758	17099948	17094243	17097532	GB_A05G1798	AT5G47780	galacturonosyltransferase 4	Normal&Salt	FE FL
TM10723_TM10747_TM10754	A05	16354758	17099948	17097726	17098082	GB_A05G1799	-	-	Normal&Salt	FE FL
TM10723_TM10747_TM10754	A05	16354758	17099948	17098592	17104787	GB_A05G1800	AT4G17150	alpha/beta-Hydrolases superfamily protein	Normal&Salt	FE FL
TM13544	A06	46677	446677	48925	49357	GB_A06G0005	AT2G18410	elongator complex protein	Salt	FE
TM13544	A06	46677	446677	69678	73164	GB_A06G0006	AT2G33670	Seven transmembrane MLO family protein	Salt	FE
TM13544	A06	46677	446677	75272	75598	GB_A06G0007	AT1G20430	hypothetical protein	Salt	FE
TM13544	A06	46677	446677	77407	80989	GB_A06G0008	AT1G76130	alpha-amylase-like 2	Salt	FE
TM13544	A06	46677	446677	81711	82895	GB_A06G0009	AT2G17030	F-box SKIP23-like protein (DUF295)	Salt	FE
TM13544	A06	46677	446677	84769	85221	GB_A06G0010	AT1G76060	LYR family of Fe/S cluster biogenesis protein	Salt	FE
TM13544	A06	46677	446677	85800	88641	GB_A06G0011	AT1G76040	calcium-dependent protein kinase 29	Salt	FE
TM13544	A06	46677	446677	89958	91255	GB_A06G0012	AT2G17730	NEP-interacting protein 2	Salt	FE
TM13544	A06	46677	446677	91930	92407	GB_A06G0013	-	-	Salt	FE
TM13544	A06	46677	446677	106372	107946	GB_A06G0014	AT1G20230	Pentatricopeptide repeat (PPR) superfamily protein	Salt	FE
TM13544	A06	46677	446677	110477	111853	GB_A06G0015	AT1G20225	Thioredoxin superfamily protein	Salt	FE
TM13544	A06	46677	446677	114810	115778	GB_A06G0016	AT1G20190	expansin 11	Salt	FE
TM13544	A06	46677	446677	117137	118398	GB_A06G0017	AT5G42180	Peroxidase superfamily protein	Salt	FE
TM13544	A06	46677	446677	131663	134780	GB_A06G0018	AT1G20160	Subtilisin-like serine endopeptidase family protein	Salt	FE
TM13544	A06	46677	446677	135142	147619	GB_A06G0019	AT1G75900	GDSL-like Lipase/Acylhydrolase superfamily protein	Salt	FE
TM13544	A06	46677	446677	149509	151913	GB_A06G0020	AT1G75900	GDSL-like Lipase/Acylhydrolase superfamily protein	Salt	FE
TM13544	A06	46677	446677	159087	160023	GB_A06G0021	AT4G35070	SBP (S-ribonuclease binding protein) family protein	Salt	FE
TM13544	A06	46677	446677	165909	167270	GB_A06G0022	AT4G35020	RAC-like 3	Salt	FE
TM13544	A06	46677	446677	169360	173976	GB_A06G0023	AT1G27940	P-glycoprotein 13	Salt	FE
TM13544	A06	46677	446677	175636	176699	GB_A06G0024	AT3G25940	TFIIB zinc-binding protein	Salt	FE
TM13544	A06	46677	446677	181630	184614	GB_A06G0025	AT4G24200	Transcription elongation factor (TFIIS) family protein	Salt	FE
TM13544	A06	46677	446677	185907	190058	GB_A06G0026	AT4G24190	Chaperone protein htpG family protein	Salt	FE
TM13544	A06	46677	446677	191600	193494	GB_A06G0027	AT4G24180	THAUMATIN-LIKE PROTEIN 1	Salt	FE
TM13544	A06	46677	446677	204840	206452	GB_A06G0028	AT1G75800	Pathogenesis-related thaumatin superfamily protein	Salt	FE
TM13544	A06	46677	446677	212360	221803	GB_A06G0029	-	-	Salt	FE
TM13544	A06	46677	446677	223321	224760	GB_A06G0030	AT3G57260	beta-1%2C3-glucanase 2	Salt	FE
TM13544	A06	46677	446677	225876	228441	GB_A06G0031	AT3G57240	beta-1%2C3-glucanase 3	Salt	FE
TM13544	A06	46677	446677	230787	231823	GB_A06G0032	AT3G57270	beta-1%2C3-glucanase 1	Salt	FE
TM13544	A06	46677	446677	235078	237992	GB_A06G0033	AT1G75780	tubulin beta-1 chain	Salt	FE
TM13544	A06	46677	446677	243481	244607	GB_A06G0034	-	-	Salt	FE
TM13544	A06	46677	446677	245423	246479	GB_A06G0035	-	-	Salt	FE
TM13544	A06	46677	446677	248357	249487	GB_A06G0036	-	-	Salt	FE
TM13544	A06	46677	446677	251812	252766	GB_A06G0037	AT5G42146	transmembrane protein	Salt	FE
TM13544	A06	46677	446677	253189	256016	GB_A06G0038	AT1G75760	ER lumen protein retaining receptor family protein	Salt	FE
TM13544	A06	46677	446677	268748	269154	GB_A06G0039	AT1G75750	GAST1 protein homolog 1	Salt	FE
TM13544	A06	46677	446677	270677	271051	GB_A06G0040	AT1G63270	non-intrinsic ABC protein 10	Salt	FE
TM13544	A06	46677	446677	274949	276798	GB_A06G0041	AT1G47830	SNARE-like superfamily protein	Salt	FE
TM13544	A06	46677	446677	277899	280305	GB_A06G0042	AT1G47840	hexokinase 3	Salt	FE
TM13544	A06	46677	446677	282153	283578	GB_A06G0043	AT1G75720	WEB family protein (DUF827)	Salt	FE
TM13544	A06	46677	446677	285404	285655	GB_A06G0044	AT1G75717	hypothetical protein	Salt	FE
TM13544	A06	46677	446677	289756	291289	GB_A06G0045	AT1G75690	DnaJ/Hsp40 cysteine-rich domain superfamily protein	Salt	FE
TM13544	A06	46677	446677	297429	298869	GB_A06G0046	AT5G42560	Abscisic acid-responsive (TB2/DP1%2C HVA22) family protein	Salt	FE
TM13544	A06	46677	446677	300863	311176	GB_A06G0047	AT1G19940	glycosyl hydrolase 9B5	Salt	FE
TM13544	A06	46677	446677	320267	320599	GB_A06G0048	AT1G75580	SAUR-like auxin-responsive protein family	Salt	FE
TM13544	A06	46677	446677	333919	337505	GB_A06G0049	AT1G19835	filament-like protein (DUF869)	Salt	FE
TM13544	A06	46677	446677	356998	357456	GB_A06G0050	AT1G75590	SAUR-like auxin-responsive protein family	Salt	FE
TM13544	A06	46677	446677	374849	376039	GB_A06G0051	AT3G27230	S-adenosyl-L-methionine-dependent methyltransferases superfamily protein	Salt	FE
TM13544	A06	46677	446677	377172	379280	GB_A06G0052	AT1G19860	Zinc finger C-x8-C-x5-C-x3-H type family protein	Salt	FE
TM13544	A06	46677	446677	380402	383537	GB_A06G0053	AT1G19870	IQ-domain 32	Salt	FE
TM13544	A06	46677	446677	386625	390834	GB_A06G0054	AT1G19880	Regulator of chromosome condensation (RCC1) family protein	Salt	FE
TM13544	A06	46677	446677	397650	400731	GB_A06G0055	AT1G19910	ATPase%2C F0/V0 complex%2C subunit C protein	Salt	FE
TM13544	A06	46677	446677	404204	407560	GB_A06G0056	AT1G75640	Leucine-rich receptor-like protein kinase family protein	Salt	FE
TM13544	A06	46677	446677	412483	417333	GB_A06G0057	AT5G66310	ATP binding microtubule motor family protein	Salt	FE
TM13544	A06	46677	446677	443078	444466	GB_A06G0058	AT1G75540	salt tolerance homolog2	Salt	FE
TM18276_TM18283	A06	114139188	114688646	114229368	114230424	GB_A06G2060	AT5G04200	metacaspase 9	Normal&Salt	FE FS
TM18276_TM18283	A06	114139188	114688646	114232262	114233212	GB_A06G2061	AT5G04200	metacaspase 9	Normal&Salt	FE FS
TM18276_TM18283	A06	114139188	114688646	114233657	114234331	GB_A06G2062	AT1G80730	zinc-finger protein 1	Normal&Salt	FE FS
TM18276_TM18283	A06	114139188	114688646	114251445	114254338	GB_A06G2063	AT3G12480	nuclear factor Y%2C subunit C11	Normal&Salt	FE FS
TM18276_TM18283	A06	114139188	114688646	114258744	114261862	GB_A06G2064	AT5G09970	cytochrome P450%2C family 78%2C subfamily A%2C polypeptide 7	Normal&Salt	FE FS
TM18276_TM18283	A06	114139188	114688646	114270983	114271993	GB_A06G2065	AT1G68620	alpha/beta-Hydrolases superfamily protein	Normal&Salt	FE FS
TM18276_TM18283	A06	114139188	114688646	114280197	114280733	GB_A06G2066	AT5G07040	RING/U-box superfamily protein	Normal&Salt	FE FS
TM18276_TM18283	A06	114139188	114688646	114286631	114288981	GB_A06G2067	AT1G14220	Ribonuclease T2 family protein	Normal&Salt	FE FS
TM18276_TM18283	A06	114139188	114688646	114297428	114299989	GB_A06G2068	AT2G39780	ribonuclease 2	Normal&Salt	FE FS
TM18276_TM18283	A06	114139188	114688646	114317116	114318125	GB_A06G2069	AT1G14220	Ribonuclease T2 family protein	Normal&Salt	FE FS
TM18276_TM18283	A06	114139188	114688646	114328116	114332427	GB_A06G2070	AT3G15140	Polynucleotidyl transferase%2C ribonuclease H-like superfamily protein	Normal&Salt	FE FS
TM18276_TM18283	A06	114139188	114688646	114345700	114348183	GB_A06G2071	AT5G13500	Hyp O-arabinosyltransferase-like protein	Normal&Salt	FE FS
TM18276_TM18283	A06	114139188	114688646	114353801	114363992	GB_A06G2072	-	-	Normal&Salt	FE FS
TM18276_TM18283	A06	114139188	114688646	114376928	114383719	GB_A06G2073	AT3G55850	Amidohydrolase family	Normal&Salt	FE FS
TM18276_TM18283	A06	114139188	114688646	114385424	114388200	GB_A06G2074	AT2G31890	RAP	Normal&Salt	FE FS
TM18276_TM18283	A06	114139188	114688646	114391282	114391659	GB_A06G2075	AT3G04220	Disease resistance protein (TIR-NBS-LRR class) family	Normal&Salt	FE FS
TM18276_TM18283	A06	114139188	114688646	114391815	114394600	GB_A06G2076	AT3G14460	LRR and NB-ARC domains-containing disease resistance protein	Normal&Salt	FE FS
TM18276_TM18283	A06	114139188	114688646	114395974	114406579	GB_A06G2077	AT3G54440	glycoside hydrolase family 2 protein	Normal&Salt	FE FS
TM18276_TM18283	A06	114139188	114688646	114408931	114421804	GB_A06G2078	AT2G40030	nuclear RNA polymerase D1B	Normal&Salt	FE FS
TM18276_TM18283	A06	114139188	114688646	114460067	114462010	GB_A06G2079	AT5G09850	Transcription elongation factor (TFIIS) family protein	Normal&Salt	FE FS
TM18276_TM18283	A06	114139188	114688646	114464614	114470282	GB_A06G2080	AT5G57655	xylose isomerase family protein	Normal&Salt	FE FS
TM18276_TM18283	A06	114139188	114688646	114472569	114478438	GB_A06G2081	AT3G07530	integrator complex subunit	Normal&Salt	FE FS
TM18276_TM18283	A06	114139188	114688646	114505480	114509309	GB_A06G2082	AT2G40460	Major facilitator superfamily protein	Normal&Salt	FE FS
TM18276_TM18283	A06	114139188	114688646	114510173	114516850	GB_A06G2083	AT2G19260	RING/FYVE/PHD zinc finger superfamily protein	Normal&Salt	FE FS
TM18276_TM18283	A06	114139188	114688646	114618248	114618508	GB_A06G2084	-	-	Normal&Salt	FE FS
TM18276_TM18283	A06	114139188	114688646	114635451	114637026	GB_A06G2085	AT2G40480	WEB family protein (DUF827)	Normal&Salt	FE FS
TM18276_TM18283	A06	114139188	114688646	114643218	114644525	GB_A06G2086	AT5G58380	SOS3-interacting protein 1	Normal&Salt	FE FS
TM18276_TM18283	A06	114139188	114688646	114652259	114679278	GB_A06G2087	AT3G16360	HPT phosphotransmitter 4	Normal&Salt	FE FS
TM18276_TM18283	A06	114139188	114688646	114685411	114689448	GB_A06G2088	AT5G37930	Protein with RING/U-box and TRAF-like domain	Normal&Salt	FE FS
TM18518_TM18519	A07	1114264	1529143	1133719	1134843	GB_A07G0090	AT4G29190	Zinc finger C-x8-C-x5-C-x3-H type family protein	Normal&Salt	FE MIC
TM18518_TM18519	A07	1114264	1529143	1144038	1145470	GB_A07G0091	AT5G65790	myb domain protein 68	Normal&Salt	FE MIC
TM18518_TM18519	A07	1114264	1529143	1151318	1153000	GB_A07G0092	-	-	Normal&Salt	FE MIC
TM18518_TM18519	A07	1114264	1529143	1160185	1162194	GB_A07G0093	AT1G09932	Phosphoglycerate mutase family protein	Normal&Salt	FE MIC
TM18518_TM18519	A07	1114264	1529143	1168956	1171923	GB_A07G0094	AT4G29170	Mnd1 family protein	Normal&Salt	FE MIC
TM18518_TM18519	A07	1114264	1529143	1173291	1176316	GB_A07G0095	AT4G29160	SNF7 family protein	Normal&Salt	FE MIC
TM18518_TM18519	A07	1114264	1529143	1178325	1178522	GB_A07G0096	-	-	Normal&Salt	FE MIC
TM18518_TM18519	A07	1114264	1529143	1179510	1183239	GB_A07G0097	AT2G19710	Regulator of Vps4 activity in the MVB pathway protein	Normal&Salt	FE MIC
TM18518_TM18519	A07	1114264	1529143	1186306	1187903	GB_A07G0098	AT4G26210	Mitochondrial ATP synthase subunit G protein	Normal&Salt	FE MIC
TM18518_TM18519	A07	1114264	1529143	1199581	1201457	GB_A07G0099	AT4G26200	1-amino-cyclopropane-1-carboxylate synthase 7	Normal&Salt	FE MIC
TM18518_TM18519	A07	1114264	1529143	1214309	1216863	GB_A07G0100	AT4G29520	nucleophosmin	Normal&Salt	FE MIC
TM18518_TM18519	A07	1114264	1529143	1218785	1221693	GB_A07G0101	AT5G11780	SNF2 domain protein	Normal&Salt	FE MIC
TM18518_TM18519	A07	1114264	1529143	1230762	1234389	GB_A07G0102	AT5G56750	N-MYC downregulated-like 1	Normal&Salt	FE MIC
TM18518_TM18519	A07	1114264	1529143	1237187	1238937	GB_A07G0103	AT2G19590	ACC oxidase 1	Normal&Salt	FE MIC
TM18518_TM18519	A07	1114264	1529143	1244666	1247508	GB_A07G0104	AT2G19580	tetraspanin2	Normal&Salt	FE MIC
TM18518_TM18519	A07	1114264	1529143	1256224	1260746	GB_A07G0105	AT5G56850	hypothetical protein	Normal&Salt	FE MIC
TM18518_TM18519	A07	1114264	1529143	1261397	1262493	GB_A07G0106	AT1G55160	WAS/WASL-interacting family protein	Normal&Salt	FE MIC
TM18518_TM18519	A07	1114264	1529143	1282186	1286377	GB_A07G0107	AT4G26140	beta-galactosidase 12	Normal&Salt	FE MIC
TM18518_TM18519	A07	1114264	1529143	1286888	1290119	GB_A07G0108	AT3G60310	acyl-CoA synthetase family protein	Normal&Salt	FE MIC
TM18518_TM18519	A07	1114264	1529143	1295917	1297443	GB_A07G0109	AT4G29720	polyamine oxidase 5	Normal&Salt	FE MIC
TM18518_TM18519	A07	1114264	1529143	1307365	1307646	GB_A07G0110	-	-	Normal&Salt	FE MIC
TM18518_TM18519	A07	1114264	1529143	1309833	1310393	GB_A07G0111	AT5G56880	hypothetical protein	Normal&Salt	FE MIC
TM18518_TM18519	A07	1114264	1529143	1320439	1322573	GB_A07G0112	AT3G13772	transmembrane nine 7	Normal&Salt	FE MIC
TM18518_TM18519	A07	1114264	1529143	1324110	1330077	GB_A07G0113	AT5G56890	Protein kinase superfamily protein	Normal&Salt	FE MIC
TM18518_TM18519	A07	1114264	1529143	1346574	1347353	GB_A07G0114	AT5G56980	cotton fiber protein	Normal&Salt	FE MIC
TM18518_TM18519	A07	1114264	1529143	1354852	1357335	GB_A07G0115	AT5G11900	Translation initiation factor SUI1 family protein	Normal&Salt	FE MIC
TM18518_TM18519	A07	1114264	1529143	1374397	1378623	GB_A07G0116	AT5G56970	cytokinin oxidase 3	Normal&Salt	FE MIC
TM18518_TM18519	A07	1114264	1529143	1405031	1409067	GB_A07G0117	AT5G56960	basic helix-loop-helix (bHLH) DNA-binding family protein	Normal&Salt	FE MIC
TM18518_TM18519	A07	1114264	1529143	1418664	1421026	GB_A07G0118	AT5G56950	nucleosome assembly protein 1%3B3	Normal&Salt	FE MIC
TM18518_TM18519	A07	1114264	1529143	1422388	1423615	GB_A07G0119	AT5G02120	one helix protein	Normal&Salt	FE MIC
TM18518_TM18519	A07	1114264	1529143	1429331	1431040	GB_A07G0120	AT2G26150	heat shock transcription factor A2	Normal&Salt	FE MIC
TM18518_TM18519	A07	1114264	1529143	1435632	1438618	GB_A07G0121	AT5G57000	DEAD-box ATP-dependent RNA helicase	Normal&Salt	FE MIC
TM18518_TM18519	A07	1114264	1529143	1441113	1445996	GB_A07G0122	AT5G57030	Lycopene beta/epsilon cyclase protein	Normal&Salt	FE MIC
TM18518_TM18519	A07	1114264	1529143	1449765	1454084	GB_A07G0123	AT1G72740	Homeodomain-like/winged-helix DNA-binding family protein	Normal&Salt	FE MIC
TM18518_TM18519	A07	1114264	1529143	1466008	1472070	GB_A07G0124	AT2G19450	membrane bound O-acyl transferase (MBOAT) family protein	Normal&Salt	FE MIC
TM18518_TM18519	A07	1114264	1529143	1474005	1474358	GB_A07G0125	AT5G11970	ABC family ABC transporter%2C putative (DUF3511)	Normal&Salt	FE MIC
TM18518_TM18519	A07	1114264	1529143	1476912	1481966	GB_A07G0126	AT4G26100	casein kinase 1	Normal&Salt	FE MIC
TM18518_TM18519	A07	1114264	1529143	1493714	1502779	GB_A07G0127	AT2G19390	serine/arginine repetitive matrix protein	Normal&Salt	FE MIC
TM18518_TM18519	A07	1114264	1529143	1509179	1511187	GB_A07G0128	AT5G57050	Protein phosphatase 2C family protein	Normal&Salt	FE MIC
TM18518_TM18519	A07	1114264	1529143	1513451	1516948	GB_A07G0129	AT4G29810	MAP kinase kinase 2	Normal&Salt	FE MIC
TM22919	A08	24820380	25220380	24838200	24839102	GB_A08G0949	-	-	Normal	FL
TM22919	A08	24820380	25220380	24844928	24846794	GB_A08G0950	AT1G29660	GDSL-like Lipase/Acylhydrolase superfamily protein	Normal	FL
TM22919	A08	24820380	25220380	24947961	24951378	GB_A08G0951	AT2G18980	Peroxidase superfamily protein	Normal	FL
TM22919	A08	24820380	25220380	24994523	25002458	GB_A08G0952	-	-	Normal	FL
TM22919	A08	24820380	25220380	25037051	25037894	GB_A08G0953	-	-	Normal	FL
TM22919	A08	24820380	25220380	25103968	25104139	GB_A08G0954	-	-	Normal	FL
TM27446_TM27440	A08	79690779	80134774	79693819	79694046	GB_A08G1361	-	-	Normal&Salt	FS
TM28659	A08	89505077	89905077	89591870	89594314	GB_A08G1525	AT2G47115	protein rolling protein	Salt	FS
TM28659	A08	89505077	89905077	89620462	89622781	GB_A08G1526	AT3G62240	RING/U-box superfamily protein	Salt	FS
TM28659	A08	89505077	89905077	89665509	89666690	GB_A08G1527	AT1G02500	S-adenosylmethionine synthetase 1	Salt	FS
TM28659	A08	89505077	89905077	89675163	89677189	GB_A08G1528	AT3G05610	Plant invertase/pectin methylesterase inhibitor superfamily	Salt	FS
TM28659	A08	89505077	89905077	89678554	89678977	GB_A08G1529	AT1G75250	RAD-like 6	Salt	FS
TM28659	A08	89505077	89905077	89681592	89682772	GB_A08G1530	AT4G01840	Ca2+ activated outward rectifying K+ channel 5	Salt	FS
TM28659	A08	89505077	89905077	89712630	89717569	GB_A08G1531	AT1G02520	P-glycoprotein 11	Salt	FS
TM28659	A08	89505077	89905077	89729522	89731958	GB_A08G1532	-	-	Salt	FS
TM28659	A08	89505077	89905077	89793509	89796961	GB_A08G1533	AT3G62110	Pectin lyase-like superfamily protein	Salt	FS
TM28659	A08	89505077	89905077	89797127	89797486	GB_A08G1534	-	-	Salt	FS
TM28659	A08	89505077	89905077	89801507	89802232	GB_A08G1535	AT2G46990	indole-3-acetic acid inducible 20	Salt	FS
TM28659	A08	89505077	89905077	89870910	89873227	GB_A08G1536	-	-	Salt	FS
TM29038_TM29048_TM29053	A08	98655358	99155722	98701759	98702465	GB_A08G1693	AT1G60870	maternal effect embryo arrest 9	Normal&Salt	FE MIC
TM29038_TM29048_TM29053	A08	98655358	99155722	98702514	98703960	GB_A08G1694	AT2G18390	ADP-ribosylation factor family protein	Normal&Salt	FE MIC
TM29038_TM29048_TM29053	A08	98655358	99155722	98717581	98719448	GB_A08G1695	AT4G12080	AT-hook motif nuclear-localized protein 1	Normal&Salt	FE MIC
TM29038_TM29048_TM29053	A08	98655358	99155722	98719812	98720470	GB_A08G1696	AT1G12390	Cornichon family protein	Normal&Salt	FE MIC
TM29038_TM29048_TM29053	A08	98655358	99155722	98746320	98747587	GB_A08G1697	AT3G60810	DUF1499 family protein	Normal&Salt	FE MIC
TM29038_TM29048_TM29053	A08	98655358	99155722	98752289	98757479	GB_A08G1698	AT1G02010	secretory 1A	Normal&Salt	FE MIC
TM29038_TM29048_TM29053	A08	98655358	99155722	98781032	98781964	GB_A08G1699	AT4G23160	cysteine-rich RECEPTOR-like kinase	Normal&Salt	FE MIC
TM29038_TM29048_TM29053	A08	98655358	99155722	98786921	98787663	GB_A08G1700	AT5G62280	DUF1442 family protein (DUF1442)	Normal&Salt	FE MIC
TM29038_TM29048_TM29053	A08	98655358	99155722	98791354	98792093	GB_A08G1701	AT2G45360	ankyrin repeat/KH domain protein (DUF1442)	Normal&Salt	FE MIC
TM29038_TM29048_TM29053	A08	98655358	99155722	98841474	98843835	GB_A08G1702	AT2G45340	Leucine-rich repeat protein kinase family protein	Normal&Salt	FE MIC
TM29038_TM29048_TM29053	A08	98655358	99155722	98853598	98855523	GB_A08G1703	AT4G00100	ribosomal protein S13A	Normal&Salt	FE MIC
TM29038_TM29048_TM29053	A08	98655358	99155722	98871042	98874082	GB_A08G1704	AT2G45320	polyphosphatidylinositol phosphatase	Normal&Salt	FE MIC
TM29038_TM29048_TM29053	A08	98655358	99155722	98875420	98876721	GB_A08G1705	AT4G00110	UDP-D-glucuronate 4-epimerase 3	Normal&Salt	FE MIC
TM29038_TM29048_TM29053	A08	98655358	99155722	98893983	98896236	GB_A08G1706	AT2G45280	RAS associated with diabetes protein 51C	Normal&Salt	FE MIC
TM29038_TM29048_TM29053	A08	98655358	99155722	98897594	98900809	GB_A08G1707	AT2G45270	glycoprotease 1	Normal&Salt	FE MIC
TM29038_TM29048_TM29053	A08	98655358	99155722	98902843	98905631	GB_A08G1708	AT1G32450	nitrate transporter 1.5	Normal&Salt	FE MIC
TM29038_TM29048_TM29053	A08	98655358	99155722	98942308	98943576	GB_A08G1709	AT2G45260	myosin-4 protein (DUF641)	Normal&Salt	FE MIC
TM29038_TM29048_TM29053	A08	98655358	99155722	98944399	98944839	GB_A08G1710	AT1G62770	Plant invertase/pectin methylesterase inhibitor superfamily protein	Normal&Salt	FE MIC
TM29038_TM29048_TM29053	A08	98655358	99155722	98947052	98948660	GB_A08G1711	AT3G60720	plasmodesmata-located protein 8	Normal&Salt	FE MIC
TM29038_TM29048_TM29053	A08	98655358	99155722	98999696	99000208	GB_A08G1712	AT3G60690	SAUR-like auxin-responsive protein family	Normal&Salt	FE MIC
TM29038_TM29048_TM29053	A08	98655358	99155722	99026926	99028252	GB_A08G1713	AT3G60670	PLATZ transcription factor family protein	Normal&Salt	FE MIC
TM29038_TM29048_TM29053	A08	98655358	99155722	99037490	99038032	GB_A08G1714	-	-	Normal&Salt	FE MIC
TM29038_TM29048_TM29053	A08	98655358	99155722	99039890	99041550	GB_A08G1715	AT4G16520	Ubiquitin-like superfamily protein	Normal&Salt	FE MIC
TM29038_TM29048_TM29053	A08	98655358	99155722	99081725	99082874	GB_A08G1716	AT4G00150	GRAS family transcription factor	Normal&Salt	FE MIC
TM29038_TM29048_TM29053	A08	98655358	99155722	99105661	99109047	GB_A08G1717	AT2G45140	plant VAP homolog 12	Normal&Salt	FE MIC
TM29038_TM29048_TM29053	A08	98655358	99155722	99111711	99112727	GB_A08G1718	AT3G60590	cytochrome P450 family protein	Normal&Salt	FE MIC
TM33841_TM33859	A10	2275418	2982543	2292395	2294506	GB_A10G0268	AT4G20520	RNA binding / RNA-directed DNA polymerase	Normal	MIC
TM33841_TM33859	A10	2275418	2982543	2297815	2298288	GB_A10G0269	AT1G53035	transmembrane protein	Normal	MIC
TM33841_TM33859	A10	2275418	2982543	2307102	2309213	GB_A10G0270	AT4G04960	Concanavalin A-like lectin protein kinase family protein	Normal	MIC
TM33841_TM33859	A10	2275418	2982543	2324196	2325232	GB_A10G0271	AT4G32480	sugar phosphate exchanger%2C putative (DUF506)	Normal	MIC
TM33841_TM33859	A10	2275418	2982543	2334241	2335715	GB_A10G0272	AT5G58950	Protein kinase superfamily protein	Normal	MIC
TM33841_TM33859	A10	2275418	2982543	2342580	2343302	GB_A10G0273	AT4G20970	basic helix-loop-helix (bHLH) DNA-binding superfamily protein	Normal	MIC
TM33841_TM33859	A10	2275418	2982543	2351000	2352739	GB_A10G0274	AT4G20980	Eukaryotic translation initiation factor 3 subunit 7 (eIF-3)	Normal	MIC
TM33841_TM33859	A10	2275418	2982543	2354429	2368009	GB_A10G0275	AT4G28390	ADP/ATP carrier 3	Normal	MIC
TM33841_TM33859	A10	2275418	2982543	2378067	2379863	GB_A10G0276	AT4G28390	ADP/ATP carrier 3	Normal	MIC
TM33841_TM33859	A10	2275418	2982543	2381586	2382835	GB_A10G0277	AT4G28390	ADP/ATP carrier 3	Normal	MIC
TM33841_TM33859	A10	2275418	2982543	2383900	2384698	GB_A10G0278	AT5G44310	Late embryogenesis abundant protein (LEA) family protein	Normal	MIC
TM33841_TM33859	A10	2275418	2982543	2385686	2386453	GB_A10G0279	AT5G60850	OBF binding protein 4	Normal	MIC
TM33841_TM33859	A10	2275418	2982543	2394402	2395477	GB_A10G0280	AT1G28310	Dof-type zinc finger DNA-binding family protein	Normal	MIC
TM33841_TM33859	A10	2275418	2982543	2415790	2416910	GB_A10G0281	AT2G33810	squamosa promoter binding protein-like 3	Normal	MIC
TM33841_TM33859	A10	2275418	2982543	2421555	2421956	GB_A10G0282	-	-	Normal	MIC
TM33841_TM33859	A10	2275418	2982543	2427061	2431671	GB_A10G0283	AT1G28340	receptor like protein 4	Normal	MIC
TM33841_TM33859	A10	2275418	2982543	2436122	2436631	GB_A10G0284	AT1G28360	ERF domain protein 12	Normal	MIC
TM33841_TM33859	A10	2275418	2982543	2455016	2455750	GB_A10G0285	AT5G44210	erf domain protein 9	Normal	MIC
TM33841_TM33859	A10	2275418	2982543	2467481	2468989	GB_A10G0286	AT2G33847	hypothetical protein	Normal	MIC
TM33841_TM33859	A10	2275418	2982543	2469262	2469673	GB_A10G0287	-	-	Normal	MIC
TM33841_TM33859	A10	2275418	2982543	2475115	2476026	GB_A10G0288	AT1G28400	GATA zinc finger protein	Normal	MIC
TM33841_TM33859	A10	2275418	2982543	2482739	2485708	GB_A10G0289	AT1G28410	myosin heavy chain-like protein	Normal	MIC
TM33841_TM33859	A10	2275418	2982543	2487460	2490902	GB_A10G0290	AT5G46110	Glucose-6-phosphate/phosphate translocator-like protein	Normal	MIC
TM33841_TM33859	A10	2275418	2982543	2494585	2494980	GB_A10G0291	AT4G18425	transmembrane protein%2C putative (DUF679)	Normal	MIC
TM33841_TM33859	A10	2275418	2982543	2518277	2521359	GB_A10G0292	AT1G28440	HAESA-like 1	Normal	MIC
TM33841_TM33859	A10	2275418	2982543	2533979	2539734	GB_A10G0293	AT5G46070	Guanylate-binding family protein	Normal	MIC
TM33841_TM33859	A10	2275418	2982543	2541868	2542813	GB_A10G0294	AT1G69490	NAC-like%2C activated by AP3/PI	Normal	MIC
TM33841_TM33859	A10	2275418	2982543	2547696	2548148	GB_A10G0295	AT1G28480	Thioredoxin superfamily protein	Normal	MIC
TM33841_TM33859	A10	2275418	2982543	2556574	2566264	GB_A10G0296	AT1G61560	Seven transmembrane MLO family protein	Normal	MIC
TM33841_TM33859	A10	2275418	2982543	2569083	2572500	GB_A10G0297	AT2G33860	Transcriptional factor B3 family protein / auxin-responsive factor AUX/IAA-like protein	Normal	MIC
TM33841_TM33859	A10	2275418	2982543	2586174	2587873	GB_A10G0298	AT1G28490	syntaxin of plants 61	Normal	MIC
TM33841_TM33859	A10	2275418	2982543	2589582	2591534	GB_A10G0299	AT5G46020	28 kDa heat/acid-stable phosphoprotein-like protein	Normal	MIC
TM33841_TM33859	A10	2275418	2982543	2592894	2594199	GB_A10G0300	AT5G60860	RAB GTPase homolog A1F	Normal	MIC
TM33841_TM33859	A10	2275418	2982543	2604420	2605662	GB_A10G0301	AT2G33880	homeobox-3	Normal	MIC
TM33841_TM33859	A10	2275418	2982543	2612295	2618866	GB_A10G0302	AT1G59520	CW7	Normal	MIC
TM33841_TM33859	A10	2275418	2982543	2622829	2624515	GB_A10G0303	AT5G45970	RAC-like 2	Normal	MIC
TM33841_TM33859	A10	2275418	2982543	2629941	2630657	GB_A10G0304	AT4G18450	Integrase-type DNA-binding superfamily protein	Normal	MIC
TM33841_TM33859	A10	2275418	2982543	2638536	2642801	GB_A10G0305	AT4G18470	negative regulator of systemic acquired resistance (SNI1)	Normal	MIC
TM33841_TM33859	A10	2275418	2982543	2643594	2645312	GB_A10G0306	AT4G18460	D-Tyr-tRNA(Tyr) deacylase family protein	Normal	MIC
TM33841_TM33859	A10	2275418	2982543	2647471	2652014	GB_A10G0307	AT2G34040	Apoptosis inhibitory protein 5 (API5)	Normal	MIC
TM33841_TM33859	A10	2275418	2982543	2667462	2668052	GB_A10G0308	AT2G24720	glutamate receptor 2.2	Normal	MIC
TM33841_TM33859	A10	2275418	2982543	2669316	2677327	GB_A10G0309	AT4G18465	RNA helicase family protein	Normal	MIC
TM33841_TM33859	A10	2275418	2982543	2677990	2678530	GB_A10G0310	AT1G53210	sodium/calcium exchanger family protein / calcium-binding EF hand family protein	Normal	MIC
TM33841_TM33859	A10	2275418	2982543	2679917	2681763	GB_A10G0311	AT2G34010	verprolin	Normal	MIC
TM33841_TM33859	A10	2275418	2982543	2686718	2687389	GB_A10G0312	AT2G42360	RING/U-box superfamily protein	Normal	MIC
TM33841_TM33859	A10	2275418	2982543	2692059	2694274	GB_A10G0313	AT2G33990	IQ-domain 9	Normal	MIC
TM33841_TM33859	A10	2275418	2982543	2694922	2696827	GB_A10G0314	AT1G28960	nudix hydrolase homolog 15	Normal	MIC
TM33841_TM33859	A10	2275418	2982543	2697084	2698636	GB_A10G0315	AT4G18480	P-loop containing nucleoside triphosphate hydrolases superfamily protein	Normal	MIC
TM33841_TM33859	A10	2275418	2982543	2701049	2706284	GB_A10G0316	AT4G18490	hypothetical protein	Normal	MIC
TM33841_TM33859	A10	2275418	2982543	2707327	2707644	GB_A10G0317	-	-	Normal	MIC
TM33841_TM33859	A10	2275418	2982543	2710843	2711091	GB_A10G0318	-	-	Normal	MIC
TM33841_TM33859	A10	2275418	2982543	2715635	2718011	GB_A10G0319	AT5G45920	SGNH hydrolase-type esterase superfamily protein	Normal	MIC
TM33841_TM33859	A10	2275418	2982543	2742728	2743349	GB_A10G0320	AT4G33070	Thiamine pyrophosphate dependent pyruvate decarboxylase family protein	Normal	MIC
TM33841_TM33859	A10	2275418	2982543	2747536	2748766	GB_A10G0321	AT4G18550	alpha/beta-Hydrolases superfamily protein	Normal	MIC
TM33841_TM33859	A10	2275418	2982543	2753220	2755138	GB_A10G0322	AT4G18550	alpha/beta-Hydrolases superfamily protein	Normal	MIC
TM33841_TM33859	A10	2275418	2982543	2761948	2764647	GB_A10G0323	AT4G18570	Tetratricopeptide repeat (TPR)-like superfamily protein	Normal	MIC
TM33841_TM33859	A10	2275418	2982543	2765569	2767713	GB_A10G0324	AT1G29050	TRICHOME BIREFRINGENCE-LIKE 38	Normal	MIC
TM33841_TM33859	A10	2275418	2982543	2785002	2786176	GB_A10G0325	AT2G31130	hypothetical protein	Normal	MIC
TM33841_TM33859	A10	2275418	2982543	2787617	2789892	GB_A10G0326	AT1G68810	basic helix-loop-helix (bHLH) DNA-binding superfamily protein	Normal	MIC
TM33841_TM33859	A10	2275418	2982543	2807738	2808966	GB_A10G0327	AT1G29530	hypothetical protein	Normal	MIC
TM33841_TM33859	A10	2275418	2982543	2810887	2816105	GB_A10G0328	AT4G18050	P-glycoprotein 9	Normal	MIC
TM33841_TM33859	A10	2275418	2982543	2827095	2828860	GB_A10G0329	AT3G23730	xyloglucan endotransglucosylase/hydrolase 16	Normal	MIC
TM33841_TM33859	A10	2275418	2982543	2829627	2829923	GB_A10G0330	AT1G17010	2-oxoglutarate (2OG) and Fe(II)-dependent oxygenase superfamily protein	Normal	MIC
TM33841_TM33859	A10	2275418	2982543	2841290	2844406	GB_A10G0331	AT1G17020	senescence-related gene 1	Normal	MIC
TM33841_TM33859	A10	2275418	2982543	2846973	2850274	GB_A10G0332	AT5G46550	DNA-binding bromodomain-containing protein	Normal	MIC
TM33841_TM33859	A10	2275418	2982543	2857456	2859165	GB_A10G0333	AT3G14770	Nodulin MtN3 family protein	Normal	MIC
TM33841_TM33859	A10	2275418	2982543	2862261	2867614	GB_A10G0334	AT1G29630	5'-3' exonuclease family protein	Normal	MIC
TM33841_TM33859	A10	2275418	2982543	2875619	2876068	GB_A10G0335	AT1G29640	senescence regulator (Protein of unknown function%2C DUF584)	Normal	MIC
TM33841_TM33859	A10	2275418	2982543	2883100	2886130	GB_A10G0336	AT5G45650	subtilase family protein	Normal	MIC
TM33841_TM33859	A10	2275418	2982543	2894181	2896035	GB_A10G0337	AT1G29660	GDSL-like Lipase/Acylhydrolase superfamily protein	Normal	MIC
TM33841_TM33859	A10	2275418	2982543	2900766	2925256	GB_A10G0338	AT4G18960	K-box region and MADS-box transcription factor family protein	Normal	MIC
TM33841_TM33859	A10	2275418	2982543	2931659	2935689	GB_A10G0339	AT4G18960	K-box region and MADS-box transcription factor family protein	Normal	MIC
TM33841_TM33859	A10	2275418	2982543	2964155	2965282	GB_A10G0340	AT2G44860	Ribosomal protein L24e family protein	Normal	MIC
TM33841_TM33859	A10	2275418	2982543	2966173	2966490	GB_A10G0341	AT3G51090	coiled-coil 90B-like protein (DUF1640)	Normal	MIC
TM33841_TM33859	A10	2275418	2982543	2973728	2983736	GB_A10G0342	AT4G18950	Integrin-linked protein kinase family	Normal	MIC
TM43616	A13	13287203	13687203	13384786	13386032	GB_A13G0683	AT3G19990	E3 ubiquitin-protein ligase	Normal&Salt	FL
TM43616	A13	13287203	13687203	13418729	13418887	GB_A13G0684	-	-	Normal&Salt	FL
TM43616	A13	13287203	13687203	13421784	13423703	GB_A13G0685	AT5G08565	Transcription initiation Spt4-like protein	Normal&Salt	FL
TM43616	A13	13287203	13687203	13426511	13429628	GB_A13G0686	AT5G08570	Pyruvate kinase family protein	Normal&Salt	FL
TM43616	A13	13287203	13687203	13440479	13444014	GB_A13G0687	AT4G25960	P-glycoprotein 2	Normal&Salt	FL
TM43616	A13	13287203	13687203	13444122	13460487	GB_A13G0688	AT5G23450	long-chain base (LCB) kinase 1	Normal&Salt	FL
TM43616	A13	13287203	13687203	13467219	13475791	GB_A13G0689	AT5G08370	alpha-galactosidase 2	Normal&Salt	FL
TM43616	A13	13287203	13687203	13480451	13482930	GB_A13G0690	AT5G38520	alpha/beta-Hydrolases superfamily protein	Normal&Salt	FL
TM43616	A13	13287203	13687203	13566157	13567089	GB_A13G0691	AT5G13180	NAC domain containing protein 83	Normal&Salt	FL
TM50490	D02	2688237	3088237	2722005	2722742	GB_D02G0244	AT3G05370	receptor like protein 31	Normal&Salt	FE MIC
TM50490	D02	2688237	3088237	2731900	2732583	GB_D02G0245	AT3G05660	receptor like protein 33	Normal&Salt	FE MIC
TM50490	D02	2688237	3088237	2769187	2772756	GB_D02G0246	AT1G47890	receptor like protein 7	Normal&Salt	FE MIC
TM50490	D02	2688237	3088237	2777931	2778705	GB_D02G0247	AT3G14630	cytochrome P450%2C family 72%2C subfamily A%2C polypeptide 9	Normal&Salt	FE MIC
TM50490	D02	2688237	3088237	2789386	2790257	GB_D02G0248	-	-	Normal&Salt	FE MIC
TM50490	D02	2688237	3088237	2799854	2800165	GB_D02G0249	AT5G42905	Polynucleotidyl transferase%2C ribonuclease H-like superfamily protein	Normal&Salt	FE MIC
TM50490	D02	2688237	3088237	2800982	2802119	GB_D02G0250	-	-	Normal&Salt	FE MIC
TM50490	D02	2688237	3088237	2817315	2818904	GB_D02G0251	AT2G32830	phosphate transporter 1%3B5	Normal&Salt	FE MIC
TM50490	D02	2688237	3088237	2824172	2825761	GB_D02G0252	AT2G32830	phosphate transporter 1%3B5	Normal&Salt	FE MIC
TM50490	D02	2688237	3088237	2831381	2832976	GB_D02G0253	AT2G32830	phosphate transporter 1%3B5	Normal&Salt	FE MIC
TM50490	D02	2688237	3088237	2838104	2838451	GB_D02G0254	AT2G25720	hypothetical protein	Normal&Salt	FE MIC
TM50490	D02	2688237	3088237	2841598	2842257	GB_D02G0255	AT1G26800	RING/U-box superfamily protein	Normal&Salt	FE MIC
TM50490	D02	2688237	3088237	2843322	2843992	GB_D02G0256	-	-	Normal&Salt	FE MIC
TM50490	D02	2688237	3088237	2846752	2854207	GB_D02G0257	AT2G31740	S-adenosyl-L-methionine-dependent methyltransferases superfamily protein	Normal&Salt	FE MIC
TM50490	D02	2688237	3088237	2858864	2860538	GB_D02G0258	AT4G22330	Alkaline phytoceramidase (aPHC)	Normal&Salt	FE MIC
TM50490	D02	2688237	3088237	2862053	2863752	GB_D02G0259	AT3G61370	pre-mRNA-splicing factor CWC22-like protein (DUF3245)	Normal&Salt	FE MIC
TM50490	D02	2688237	3088237	2864930	2868340	GB_D02G0260	AT4G00440	GPI-anchored adhesin-like protein%2C putative (DUF3741)	Normal&Salt	FE MIC
TM50490	D02	2688237	3088237	2886743	2888500	GB_D02G0261	AT5G24620	Pathogenesis-related thaumatin superfamily protein	Normal&Salt	FE MIC
TM50490	D02	2688237	3088237	2891386	2891733	GB_D02G0262	AT2G25720	hypothetical protein	Normal&Salt	FE MIC
TM50490	D02	2688237	3088237	2892968	2895576	GB_D02G0263	AT5G62270	ribosomal protein L20	Normal&Salt	FE MIC
TM50490	D02	2688237	3088237	2898410	2903856	GB_D02G0264	AT4G14147	binding protein	Normal&Salt	FE MIC
TM50490	D02	2688237	3088237	2907620	2910515	GB_D02G0265	AT1G11070	hydroxyproline-rich glycoprotein family protein	Normal&Salt	FE MIC
TM50490	D02	2688237	3088237	2914650	2919283	GB_D02G0266	AT3G42170	BED zinc finger and hAT dimerization domain-containing protein DAYSLEEPER	Normal&Salt	FE MIC
TM50490	D02	2688237	3088237	2922925	2924007	GB_D02G0267	AT3G54610	histone acetyltransferase of the GNAT family 1	Normal&Salt	FE MIC
TM50490	D02	2688237	3088237	2928860	2932629	GB_D02G0268	AT1G04910	O-fucosyltransferase family protein	Normal&Salt	FE MIC
TM50490	D02	2688237	3088237	2935239	2940077	GB_D02G0269	AT1G04830	Ypt/Rab-GAP domain of gyp1p superfamily protein	Normal&Salt	FE MIC
TM50490	D02	2688237	3088237	2945043	2947231	GB_D02G0270	AT1G04840	Tetratricopeptide repeat (TPR)-like superfamily protein	Normal&Salt	FE MIC
TM50490	D02	2688237	3088237	2950300	2956245	GB_D02G0271	AT2G32760	UV radiation resistance-associated protein	Normal&Salt	FE MIC
TM50490	D02	2688237	3088237	2983332	2996817	GB_D02G0272	AT1G74170	receptor like protein 13	Normal&Salt	FE MIC
TM50490	D02	2688237	3088237	3029585	3042507	GB_D02G0273	AT1G74170	receptor like protein 13	Normal&Salt	FE MIC
TM53230	D02	65854306	66254306	65875891	65876400	GB_D02G2281	-	-	Normal&Salt	FE FL MIC
TM53230	D02	65854306	66254306	65880228	65880998	GB_D02G2282	AT4G33800	hypothetical protein	Normal&Salt	FE FL MIC
TM53230	D02	65854306	66254306	65892775	65893152	GB_D02G2283	AT3G01360	plant viral-response family protein (DUF716)	Normal&Salt	FE FL MIC
TM53230	D02	65854306	66254306	65902213	65903793	GB_D02G2284	AT1G70210	CYCLIN D1%3B1	Normal&Salt	FE FL MIC
TM53230	D02	65854306	66254306	65922019	65922318	GB_D02G2285	AT3G18280	Bifunctional inhibitor/lipid-transfer protein/seed storage 2S albumin superfamily protein	Normal&Salt	FE FL MIC
TM53230	D02	65854306	66254306	65928913	65935676	GB_D02G2286	AT1G49960	Xanthine/uracil permease family protein	Normal&Salt	FE FL MIC
TM53230	D02	65854306	66254306	65947658	65948051	GB_D02G2287	AT2G41420	proline-rich family protein	Normal&Salt	FE FL MIC
TM53230	D02	65854306	66254306	65951951	65954569	GB_D02G2288	AT1G49950	telomere repeat binding factor 1	Normal&Salt	FE FL MIC
TM53230	D02	65854306	66254306	65957866	65959334	GB_D02G2289	AT1G10200	GATA type zinc finger transcription factor family protein	Normal&Salt	FE FL MIC
TM53230	D02	65854306	66254306	65964018	65967294	GB_D02G2290	AT3G49870	ADP-ribosylation factor-like A1C	Normal&Salt	FE FL MIC
TM53230	D02	65854306	66254306	65970259	65973598	GB_D02G2291	AT4G33820	Glycosyl hydrolase superfamily protein	Normal&Salt	FE FL MIC
TM53230	D02	65854306	66254306	65980496	65987294	GB_D02G2292	AT4G33840	Glycosyl hydrolase family 10 protein	Normal&Salt	FE FL MIC
TM53230	D02	65854306	66254306	65993368	65998458	GB_D02G2293	AT1G49980	DNA/RNA polymerases superfamily protein	Normal&Salt	FE FL MIC
TM53230	D02	65854306	66254306	66000165	66002832	GB_D02G2294	AT3G19630	Radical SAM superfamily protein	Normal&Salt	FE FL MIC
TM53230	D02	65854306	66254306	66007709	66011508	GB_D02G2295	AT2G42710	Ribosomal protein L1p/L10e family	Normal&Salt	FE FL MIC
TM53230	D02	65854306	66254306	66013380	66013765	GB_D02G2296	AT4G14723	EPIDERMAL PATTERNING FACTOR-like protein	Normal&Salt	FE FL MIC
TM53230	D02	65854306	66254306	66022956	66024097	GB_D02G2297	AT5G05800	Myb/SANT-like DNA-binding domain protein	Normal&Salt	FE FL MIC
TM53230	D02	65854306	66254306	66030307	66033826	GB_D02G2298	AT2G14740	vaculolar sorting receptor 3	Normal&Salt	FE FL MIC
TM53230	D02	65854306	66254306	66035935	66037085	GB_D02G2299	AT2G14760	basic helix-loop-helix (bHLH) DNA-binding superfamily protein	Normal&Salt	FE FL MIC
TM53230	D02	65854306	66254306	66049774	66062733	GB_D02G2300	AT2G14835	RING/U-box superfamily protein	Normal&Salt	FE FL MIC
TM53230	D02	65854306	66254306	66083148	66083315	GB_D02G2301	-	-	Normal&Salt	FE FL MIC
TM53230	D02	65854306	66254306	66084472	66086241	GB_D02G2302	AT5G38730	Tetratricopeptide repeat (TPR)-like superfamily protein	Normal&Salt	FE FL MIC
TM53230	D02	65854306	66254306	66090326	66091890	GB_D02G2303	AT1G27730	salt tolerance zinc finger	Normal&Salt	FE FL MIC
TM53230	D02	65854306	66254306	66101906	66104518	GB_D02G2304	AT2G14820	Phototropic-responsive NPH3 family protein	Normal&Salt	FE FL MIC
TM53230	D02	65854306	66254306	66111734	66112472	GB_D02G2305	AT3G49940	LOB domain-containing protein 38	Normal&Salt	FE FL MIC
TM53230	D02	65854306	66254306	66118115	66121070	GB_D02G2306	AT1G49890	QWRF motif protein (DUF566)	Normal&Salt	FE FL MIC
TM53230	D02	65854306	66254306	66127934	66128588	GB_D02G2307	AT4G33865	Ribosomal protein S14p/S29e family protein	Normal&Salt	FE FL MIC
TM53230	D02	65854306	66254306	66129552	66131269	GB_D02G2308	AT2G14825	histone deacetylase-like protein	Normal&Salt	FE FL MIC
TM53230	D02	65854306	66254306	66132095	66133521	GB_D02G2309	AT2G23090	Uncharacterized protein family SERF	Normal&Salt	FE FL MIC
TM53230	D02	65854306	66254306	66142789	66144796	GB_D02G2310	AT4G33920	Protein phosphatase 2C family protein	Normal&Salt	FE FL MIC
TM53230	D02	65854306	66254306	66147678	66150454	GB_D02G2311	AT4G33925	zinc finger SWIM domain protein	Normal&Salt	FE FL MIC
TM53230	D02	65854306	66254306	66150623	66151886	GB_D02G2312	AT4G24220	NAD(P)-binding Rossmann-fold superfamily protein	Normal&Salt	FE FL MIC
TM53230	D02	65854306	66254306	66155881	66158331	GB_D02G2313	AT5G02860	Pentatricopeptide repeat (PPR) superfamily protein	Normal&Salt	FE FL MIC
TM53230	D02	65854306	66254306	66161378	66162710	GB_D02G2314	AT4G34290	SWIB/MDM2 domain superfamily protein	Normal&Salt	FE FL MIC
TM53230	D02	65854306	66254306	66179888	66181114	GB_D02G2315	-	-	Normal&Salt	FE FL MIC
TM53230	D02	65854306	66254306	66184661	66186335	GB_D02G2316	AT3G19540	glutamyl-tRNA (Gln) amidotransferase subunit A (DUF620)	Normal&Salt	FE FL MIC
TM53230	D02	65854306	66254306	66191377	66191631	GB_D02G2317	-	-	Normal&Salt	FE FL MIC
TM53230	D02	65854306	66254306	66198675	66200105	GB_D02G2318	-	-	Normal&Salt	FE FL MIC
TM53230	D02	65854306	66254306	66202498	66214570	GB_D02G2319	AT4G34280	transducin family protein / WD-40 repeat family protein	Normal&Salt	FE FL MIC
TM53230	D02	65854306	66254306	66216585	66217588	GB_D02G2320	AT2G18990	thioredoxin-like/ATP-binding protein	Normal&Salt	FE FL MIC
TM53230	D02	65854306	66254306	66219253	66222710	GB_D02G2321	AT5G33406	hAT dimerization domain-containing protein / transposase-like protein	Normal&Salt	FE FL MIC
TM53230	D02	65854306	66254306	66225991	66229197	GB_D02G2322	AT5G56510	pumilio 12	Normal&Salt	FE FL MIC
TM53230	D02	65854306	66254306	66230167	66233711	GB_D02G2323	AT2G14910	MAR-binding filament-like protein	Normal&Salt	FE FL MIC
TM53230	D02	65854306	66254306	66239522	66241504	GB_D02G2324	AT2G14960	Auxin-responsive GH3 family protein	Normal&Salt	FE FL MIC
TM55100_TM55101_TM55102	D03	48259082	48802503	48285807	48288066	GB_D03G1571	AT2G28370	Uncharacterized protein family (UPF0497)	Normal&Salt	FL
TM55100_TM55101_TM55102	D03	48259082	48802503	48301526	48307668	GB_D03G1572	AT1G07990	SIT4 phosphatase-associated family protein	Normal&Salt	FL
TM55100_TM55101_TM55102	D03	48259082	48802503	48319580	48322152	GB_D03G1573	AT2G28350	auxin response factor 10	Normal&Salt	FL
TM55100_TM55101_TM55102	D03	48259082	48802503	48335630	48338015	GB_D03G1574	AT1G08010	GATA transcription factor 11	Normal&Salt	FL
TM55100_TM55101_TM55102	D03	48259082	48802503	48340692	48344599	GB_D03G1575	AT1G08030	tyrosylprotein sulfotransferase	Normal&Salt	FL
TM55100_TM55101_TM55102	D03	48259082	48802503	48349163	48357182	GB_D03G1576	AT2G28320	Pleckstrin homology (PH) and lipid-binding START domains-containing protein	Normal&Salt	FL
TM55100_TM55101_TM55102	D03	48259082	48802503	48374404	48378117	GB_D03G1577	AT2G28315	Nucleotide/sugar transporter family protein	Normal&Salt	FL
TM55100_TM55101_TM55102	D03	48259082	48802503	48381107	48384633	GB_D03G1578	AT2G28310	trimethylguanosine synthase (DUF707)	Normal&Salt	FL
TM55100_TM55101_TM55102	D03	48259082	48802503	48386588	48390536	GB_D03G1579	AT5G60700	glycosyltransferase family protein 2	Normal&Salt	FL
TM55100_TM55101_TM55102	D03	48259082	48802503	48398074	48401966	GB_D03G1580	AT2G37210	lysine decarboxylase family protein	Normal&Salt	FL
TM55100_TM55101_TM55102	D03	48259082	48802503	48448709	48451462	GB_D03G1581	AT2G28260	cyclic nucleotide-gated channel 15	Normal&Salt	FL
TM55100_TM55101_TM55102	D03	48259082	48802503	48456897	48460354	GB_D03G1582	AT2G28250	Protein kinase superfamily protein	Normal&Salt	FL
TM55100_TM55101_TM55102	D03	48259082	48802503	48498377	48498730	GB_D03G1583	-	-	Normal&Salt	FL
TM55100_TM55101_TM55102	D03	48259082	48802503	48500862	48504398	GB_D03G1584	AT2G27990	BEL1-like homeodomain 8	Normal&Salt	FL
TM55100_TM55101_TM55102	D03	48259082	48802503	48541446	48541781	GB_D03G1585	-	-	Normal&Salt	FL
TM55100_TM55101_TM55102	D03	48259082	48802503	48558260	48559289	GB_D03G1586	AT5G27260	Myb/SANT-like DNA-binding domain protein	Normal&Salt	FL
TM55100_TM55101_TM55102	D03	48259082	48802503	48561531	48565223	GB_D03G1587	AT5G04250	Cysteine proteinases superfamily protein	Normal&Salt	FL
TM55100_TM55101_TM55102	D03	48259082	48802503	48566712	48572228	GB_D03G1588	AT3G45100	UDP-Glycosyltransferase superfamily protein	Normal&Salt	FL
TM55100_TM55101_TM55102	D03	48259082	48802503	48606323	48610720	GB_D03G1589	AT5G60760	P-loop containing nucleoside triphosphate hydrolases superfamily protein	Normal&Salt	FL
TM55100_TM55101_TM55102	D03	48259082	48802503	48673964	48674391	GB_D03G1590	AT2G28060	5'-AMP-activated protein kinase beta-2 subunit protein	Normal&Salt	FL
TM55100_TM55101_TM55102	D03	48259082	48802503	48680312	48683626	GB_D03G1591	AT1G08090	nitrate transporter 2:1	Normal&Salt	FL
TM55100_TM55101_TM55102	D03	48259082	48802503	48697526	48699222	GB_D03G1592	AT5G60780	nitrate transporter 2.3	Normal&Salt	FL
TM55100_TM55101_TM55102	D03	48259082	48802503	48704059	48706537	GB_D03G1593	AT5G03340	ATPase%2C AAA-type%2C CDC48 protein	Normal&Salt	FL
TM55100_TM55101_TM55102	D03	48259082	48802503	48717818	48723025	GB_D03G1594	AT2G28070	ABC-2 type transporter family protein	Normal&Salt	FL
TM55100_TM55101_TM55102	D03	48259082	48802503	48747055	48749394	GB_D03G1595	AT2G28080	UDP-Glycosyltransferase superfamily protein	Normal&Salt	FL
TM55100_TM55101_TM55102	D03	48259082	48802503	48753394	48757528	GB_D03G1596	AT3G45040	phosphatidate cytidylyltransferase family protein	Normal&Salt	FL
TM55100_TM55101_TM55102	D03	48259082	48802503	48766968	48769903	GB_D03G1597	AT5G60790	ABC transporter family protein	Normal&Salt	FL
TM55100_TM55101_TM55102	D03	48259082	48802503	48774561	48777247	GB_D03G1598	AT3G45020	Ribosomal L18p/L5e family protein	Normal&Salt	FL
TM55100_TM55101_TM55102	D03	48259082	48802503	48782094	48783454	GB_D03G1599	AT5G60800	Heavy metal transport/detoxification superfamily protein	Normal&Salt	FL
TM55100_TM55101_TM55102	D03	48259082	48802503	48800609	48803247	GB_D03G1600	AT4G05160	AMP-dependent synthetase and ligase family protein	Normal&Salt	FL
TM57981_TM57983	D05	30588919	30995090	30613343	30616303	GB_D05G2992	AT4G23440	Disease resistance protein (TIR-NBS class)	Normal&Salt	FE
TM57981_TM57983	D05	30588919	30995090	30627904	30628445	GB_D05G2993	-	-	Normal&Salt	FE
TM57981_TM57983	D05	30588919	30995090	30650923	30676724	GB_D05G2994	AT3G10390	protein FLOWERING locus D-like protein	Normal&Salt	FE
TM57981_TM57983	D05	30588919	30995090	30678292	30681518	GB_D05G2995	AT3G10405	vacuolar acid trehalase	Normal&Salt	FE
TM57981_TM57983	D05	30588919	30995090	30692972	30696871	GB_D05G2996	AT1G65550	Xanthine/uracil permease family protein	Normal&Salt	FE
TM57981_TM57983	D05	30588919	30995090	30753770	30757486	GB_D05G2997	AT3G10410	SERINE CARBOXYPEPTIDASE-LIKE 49	Normal&Salt	FE
TM57981_TM57983	D05	30588919	30995090	30765190	30765525	GB_D05G2998	AT2G31305	inhibitor-3	Normal&Salt	FE
TM57981_TM57983	D05	30588919	30995090	30771122	30773644	GB_D05G2999	AT3G10400	RNA recognition motif and CCHC-type zinc finger domains containing protein	Normal&Salt	FE
TM57981_TM57983	D05	30588919	30995090	30792288	30795305	GB_D05G3000	AT5G33406	hAT dimerization domain-containing protein / transposase-like protein	Normal&Salt	FE
TM57981_TM57983	D05	30588919	30995090	30800367	30805139	GB_D05G3001	AT4G36690	U2 snRNP auxilliary factor%2C large subunit%2C splicing factor	Normal&Salt	FE
TM57981_TM57983	D05	30588919	30995090	30872710	30873078	GB_D05G3002	ATMG00810	DNA/RNA polymerases superfamily protein	Normal&Salt	FE
TM57981_TM57983	D05	30588919	30995090	30884001	30890888	GB_D05G3003	AT2G39130	Transmembrane amino acid transporter family protein	Normal&Salt	FE
TM57981_TM57983	D05	30588919	30995090	30910355	30910840	GB_D05G3004	AT5G42905	Polynucleotidyl transferase%2C ribonuclease H-like superfamily protein	Normal&Salt	FE
TM57981_TM57983	D05	30588919	30995090	30939395	30939637	GB_D05G3005	-	-	Normal&Salt	FE
TM57981_TM57983	D05	30588919	30995090	30945207	30948989	GB_D05G3006	AT3G14470	NB-ARC domain-containing disease resistance protein	Normal&Salt	FE
TM57981_TM57983	D05	30588919	30995090	30951479	30951787	GB_D05G3007	-	-	Normal&Salt	FE
TM57981_TM57983	D05	30588919	30995090	30956765	30960635	GB_D05G3008	AT5G04260	WCRKC thioredoxin 2	Normal&Salt	FE
TM57981_TM57983	D05	30588919	30995090	30962016	30967253	GB_D05G3009	AT5G04250	Cysteine proteinases superfamily protein	Normal&Salt	FE
TM57981_TM57983	D05	30588919	30995090	30972837	30975993	GB_D05G3010	AT3G05070	Cwf18 pre-mRNA splicing factor	Normal&Salt	FE
TM57981_TM57983	D05	30588919	30995090	30979206	30981317	GB_D05G3011	AT3G09830	Protein kinase superfamily protein	Normal&Salt	FE
TM57981_TM57983	D05	30588919	30995090	30988730	30990055	GB_D05G3012	AT3G57120	Protein kinase superfamily protein	Normal&Salt	FE
TM58446	D05	55443696	55843696	55459797	55462466	GB_D05G3611	AT5G54830	DOMON domain-containing protein / dopamine beta-monooxygenase N-terminal domain-containing protein	Normal&Salt	FE FS
TM58446	D05	55443696	55843696	55480905	55483806	GB_D05G3612	AT3G14860	NHL domain-containing protein	Normal&Salt	FE FS
TM58446	D05	55443696	55843696	55486110	55486328	GB_D05G3613	-	-	Normal&Salt	FE FS
TM58446	D05	55443696	55843696	55493143	55495279	GB_D05G3614	AT1G53400	Ubiquitin domain-containing protein	Normal&Salt	FE FS
TM58446	D05	55443696	55843696	55495932	55499786	GB_D05G3615	AT1G78650	DNA-directed DNA polymerase	Normal&Salt	FE FS
TM58446	D05	55443696	55843696	55503686	55504117	GB_D05G3616	-	-	Normal&Salt	FE FS
TM58446	D05	55443696	55843696	55531788	55532415	GB_D05G3617	-	-	Normal&Salt	FE FS
TM58446	D05	55443696	55843696	55559367	55562914	GB_D05G3618	AT2G26580	plant-specific transcription factor YABBY family protein	Normal&Salt	FE FS
TM58446	D05	55443696	55843696	55590288	55593368	GB_D05G3619	AT1G53320	tubby like protein 7	Normal&Salt	FE FS
TM58446	D05	55443696	55843696	55593968	55595776	GB_D05G3620	AT3G58680	multiprotein bridging factor 1B	Normal&Salt	FE FS
TM58446	D05	55443696	55843696	55596820	55598344	GB_D05G3621	AT3G14900	hypothetical protein	Normal&Salt	FE FS
TM58446	D05	55443696	55843696	55612791	55616443	GB_D05G3622	AT3G55020	Ypt/Rab-GAP domain of gyp1p superfamily protein	Normal&Salt	FE FS
TM58446	D05	55443696	55843696	55623969	55626665	GB_D05G3623	AT1G47890	receptor like protein 7	Normal&Salt	FE FS
TM58446	D05	55443696	55843696	55649007	55650458	GB_D05G3624	AT3G05660	receptor like protein 33	Normal&Salt	FE FS
TM58446	D05	55443696	55843696	55654374	55654743	GB_D05G3625	-	-	Normal&Salt	FE FS
TM58446	D05	55443696	55843696	55702588	55705018	GB_D05G3626	AT3G14930	Uroporphyrinogen decarboxylase	Normal&Salt	FE FS
TM58446	D05	55443696	55843696	55712011	55712556	GB_D05G3627	AT2G42610	LIGHT-DEPENDENT SHORT HYPOCOTYLS-like protein (DUF640)	Normal&Salt	FE FS
TM58446	D05	55443696	55843696	55755880	55756512	GB_D05G3628	AT1G29140	Pollen Ole e 1 allergen and extensin family protein	Normal&Salt	FE FS
TM58446	D05	55443696	55843696	55775488	55776142	GB_D05G3629	AT1G29140	Pollen Ole e 1 allergen and extensin family protein	Normal&Salt	FE FS
TM58446	D05	55443696	55843696	55786790	55787410	GB_D05G3630	AT4G08685	Pollen Ole e 1 allergen and extensin family protein	Normal&Salt	FE FS
TM58446	D05	55443696	55843696	55794854	55795490	GB_D05G3631	AT1G29140	Pollen Ole e 1 allergen and extensin family protein	Normal&Salt	FE FS
TM58446	D05	55443696	55843696	55818938	55819590	GB_D05G3632	AT4G08685	Pollen Ole e 1 allergen and extensin family protein	Normal&Salt	FE FS
TM58446	D05	55443696	55843696	55831944	55867421	GB_D05G3633	AT1G29140	Pollen Ole e 1 allergen and extensin family protein	Normal&Salt	FE FS
TM58695_TM58721	D05	63554335	64340077	63586647	63587465	GB_D05G3930	AT4G27190	NB-ARC domain-containing disease resistance protein	Normal&Salt	FE FS
TM58695_TM58721	D05	63554335	64340077	63595334	63603236	GB_D05G3931	AT5G05400	LRR and NB-ARC domains-containing disease resistance protein	Normal&Salt	FE FS
TM58695_TM58721	D05	63554335	64340077	63656707	63659877	GB_D05G3932	AT3G47570	Leucine-rich repeat protein kinase family protein	Normal&Salt	FE FS
TM58695_TM58721	D05	63554335	64340077	63669190	63669582	GB_D05G3933	AT1G75660	5'-3' exoribonuclease 3	Normal&Salt	FE FS
TM58695_TM58721	D05	63554335	64340077	63700494	63710099	GB_D05G3934	AT4G27190	NB-ARC domain-containing disease resistance protein	Normal&Salt	FE FS
TM58695_TM58721	D05	63554335	64340077	63716925	63720910	GB_D05G3935	AT1G63360	Disease resistance protein (CC-NBS-LRR class) family	Normal&Salt	FE FS
TM58695_TM58721	D05	63554335	64340077	63741324	63743468	GB_D05G3936	AT5G54890	RNA-binding CRS1 / YhbY (CRM) domain-containing protein	Normal&Salt	FE FS
TM58695_TM58721	D05	63554335	64340077	63787577	63791330	GB_D05G3937	AT3G47570	Leucine-rich repeat protein kinase family protein	Normal&Salt	FE FS
TM58695_TM58721	D05	63554335	64340077	63798059	63799762	GB_D05G3938	ATMG00300	Gag-Pol-related retrotransposon family protein	Normal&Salt	FE FS
TM58695_TM58721	D05	63554335	64340077	63824891	63825184	GB_D05G3939	-	-	Normal&Salt	FE FS
TM58695_TM58721	D05	63554335	64340077	63831570	63833577	GB_D05G3940	AT5G54890	RNA-binding CRS1 / YhbY (CRM) domain-containing protein	Normal&Salt	FE FS
TM58695_TM58721	D05	63554335	64340077	63839752	63841434	GB_D05G3941	AT3G47570	Leucine-rich repeat protein kinase family protein	Normal&Salt	FE FS
TM58695_TM58721	D05	63554335	64340077	63850075	63863413	GB_D05G3942	AT4G27220	NB-ARC domain-containing disease resistance protein	Normal&Salt	FE FS
TM58695_TM58721	D05	63554335	64340077	63883334	63890401	GB_D05G3943	AT4G27220	NB-ARC domain-containing disease resistance protein	Normal&Salt	FE FS
TM58695_TM58721	D05	63554335	64340077	63923005	63926187	GB_D05G3944	AT3G47570	Leucine-rich repeat protein kinase family protein	Normal&Salt	FE FS
TM58695_TM58721	D05	63554335	64340077	63982014	63985246	GB_D05G3945	AT3G47570	Leucine-rich repeat protein kinase family protein	Normal&Salt	FE FS
TM58695_TM58721	D05	63554335	64340077	64004061	64013016	GB_D05G3946	AT4G27220	NB-ARC domain-containing disease resistance protein	Normal&Salt	FE FS
TM58695_TM58721	D05	63554335	64340077	64019315	64021044	GB_D05G3947	AT3G47580	Leucine-rich repeat protein kinase family protein	Normal&Salt	FE FS
TM58695_TM58721	D05	63554335	64340077	64026822	64029638	GB_D05G3948	-	-	Normal&Salt	FE FS
TM58695_TM58721	D05	63554335	64340077	64037172	64049971	GB_D05G3949	AT1G28570	SGNH hydrolase-type esterase superfamily protein	Normal&Salt	FE FS
TM58695_TM58721	D05	63554335	64340077	64056841	64058601	GB_D05G3950	AT2G27360	GDSL-like Lipase/Acylhydrolase superfamily protein	Normal&Salt	FE FS
TM58695_TM58721	D05	63554335	64340077	64089892	64095237	GB_D05G3951	AT1G28570	SGNH hydrolase-type esterase superfamily protein	Normal&Salt	FE FS
TM58695_TM58721	D05	63554335	64340077	64096771	64103483	GB_D05G3952	AT1G28570	SGNH hydrolase-type esterase superfamily protein	Normal&Salt	FE FS
TM58695_TM58721	D05	63554335	64340077	64104191	64108521	GB_D05G3953	AT5G54910	DEA(D/H)-box RNA helicase family protein	Normal&Salt	FE FS
TM58695_TM58721	D05	63554335	64340077	64117592	64118172	GB_D05G3954	AT3G25270	Ribonuclease H-like superfamily protein	Normal&Salt	FE FS
TM58695_TM58721	D05	63554335	64340077	64119609	64124519	GB_D05G3955	AT5G54920	polyadenylate-binding protein interacting protein	Normal&Salt	FE FS
TM58695_TM58721	D05	63554335	64340077	64126406	64127945	GB_D05G3956	AT2G39440	ribonuclease H2 subunit C-like protein	Normal&Salt	FE FS
TM58695_TM58721	D05	63554335	64340077	64133317	64133676	GB_D05G3957	AT3G20340	protein expression protein	Normal&Salt	FE FS
TM58695_TM58721	D05	63554335	64340077	64162221	64165250	GB_D05G3958	AT1G50660	actin cytoskeleton-regulatory complex pan-like protein	Normal&Salt	FE FS
TM58695_TM58721	D05	63554335	64340077	64165502	64168887	GB_D05G3959	AT3G20395	RING/U-box superfamily protein	Normal&Salt	FE FS
TM58695_TM58721	D05	63554335	64340077	64180852	64183954	GB_D05G3960	AT3G20410	calmodulin-domain protein kinase 9	Normal&Salt	FE FS
TM58695_TM58721	D05	63554335	64340077	64184397	64295723	GB_D05G3961	AT1G50710	HAUS augmin-like complex subunit	Normal&Salt	FE FS
TM58695_TM58721	D05	63554335	64340077	64308759	64309958	GB_D05G3962	AT3G14470	NB-ARC domain-containing disease resistance protein	Normal&Salt	FE FS
TM58695_TM58721	D05	63554335	64340077	64314901	64319312	GB_D05G3963	AT2G21190	ER lumen protein retaining receptor family protein	Normal&Salt	FE FS
TM58695_TM58721	D05	63554335	64340077	64329949	64332165	GB_D05G3964	AT3G14470	NB-ARC domain-containing disease resistance protein	Normal&Salt	FE FS
TM59225_TM59228	D06	5995358	6415416	6026253	6030922	GB_D06G0495	AT1G44350	IAA-amino acid hydrolase ILR1-like 6	Normal&Salt	FL
TM59225_TM59228	D06	5995358	6415416	6061070	6063389	GB_D06G0496	AT3G57040	response regulator 9	Normal&Salt	FL
TM59225_TM59228	D06	5995358	6415416	6073763	6077983	GB_D06G0497	AT1G77490	thylakoidal ascorbate peroxidase	Normal&Salt	FL
TM59225_TM59228	D06	5995358	6415416	6095192	6101287	GB_D06G0498	AT1G44170	aldehyde dehydrogenase 3H1	Normal&Salt	FL
TM59225_TM59228	D06	5995358	6415416	6101864	6103157	GB_D06G0499	AT1G11040	HSP40/DnaJ peptide-binding protein	Normal&Salt	FL
TM59225_TM59228	D06	5995358	6415416	6129347	6137643	GB_D06G0500	AT1G77460	CELLULOSE SYNTHASE INTERACTIVE 3	Normal&Salt	FL
TM59225_TM59228	D06	5995358	6415416	6172302	6173801	GB_D06G0501	AT1G01720	NAC (No Apical Meristem) domain transcriptional regulator superfamily protein	Normal&Salt	FL
TM59225_TM59228	D06	5995358	6415416	6215943	6216575	GB_D06G0502	AT3G47180	RING/U-box superfamily protein	Normal&Salt	FL
TM59225_TM59228	D06	5995358	6415416	6219724	6222679	GB_D06G0503	AT1G21720	proteasome beta subunit C1	Normal&Salt	FL
TM59225_TM59228	D06	5995358	6415416	6227916	6232865	GB_D06G0504	AT1G77410	beta-galactosidase 16	Normal&Salt	FL
TM59225_TM59228	D06	5995358	6415416	6240197	6249130	GB_D06G0505	AT1G77410	beta-galactosidase 16	Normal&Salt	FL
TM59225_TM59228	D06	5995358	6415416	6251639	6255880	GB_D06G0506	AT1G15960	NRAMP metal ion transporter 6	Normal&Salt	FL
TM59225_TM59228	D06	5995358	6415416	6259412	6260758	GB_D06G0507	AT1G77405	Pentatricopeptide repeat (PPR) superfamily protein	Normal&Salt	FL
TM59225_TM59228	D06	5995358	6415416	6271405	6274683	GB_D06G0508	AT1G21690	ATPase family associated with various cellular activities (AAA)	Normal&Salt	FL
TM59225_TM59228	D06	5995358	6415416	6275645	6279895	GB_D06G0509	AT1G44110	Cyclin A1%3B1	Normal&Salt	FL
TM59225_TM59228	D06	5995358	6415416	6319791	6321615	GB_D06G0510	AT5G11310	Pentatricopeptide repeat (PPR) superfamily protein	Normal&Salt	FL
TM59225_TM59228	D06	5995358	6415416	6356966	6360522	GB_D06G0511	AT5G11300	mitotic-like cyclin 3B from Arabidopsi	Normal&Salt	FL
TM59225_TM59228	D06	5995358	6415416	6361770	6364235	GB_D06G0512	AT5G25530	DNAJ heat shock family protein	Normal&Salt	FL
TM59225_TM59228	D06	5995358	6415416	6383610	6385651	GB_D06G0513	AT1G09900	Pentatricopeptide repeat (PPR-like) superfamily protein	Normal&Salt	FL
TM59225_TM59228	D06	5995358	6415416	6387443	6388977	GB_D06G0514	AT5G11440	CTC-interacting domain 5	Normal&Salt	FL
TM59225_TM59228	D06	5995358	6415416	6394531	6398819	GB_D06G0515	AT5G11450	PsbP domain protein (Mog1/PsbP/DUF1795-like photosystem II reaction center PsbP family protein)	Normal&Salt	FL
TM59225_TM59228	D06	5995358	6415416	6399619	6419575	GB_D06G0516	AT2G25660	embryo defective 2410	Normal&Salt	FL
TM62902	D06	57547520	57947520	57549462	57553297	GB_D06G2051	AT2G35800	mitochondrial substrate carrier family protein	Normal&Salt	FL MIC FS
TM62902	D06	57547520	57947520	57556036	57557406	GB_D06G2052	AT1G07280	Tetratricopeptide repeat (TPR)-like superfamily protein	Normal&Salt	FL MIC FS
TM62902	D06	57547520	57947520	57571555	57573314	GB_D06G2053	AT5G03040	IQ-domain 2	Normal&Salt	FL MIC FS
TM62902	D06	57547520	57947520	57579172	57579951	GB_D06G2054	-	-	Normal&Salt	FL MIC FS
TM62902	D06	57547520	57947520	57597892	57599314	GB_D06G2055	AT5G60390	GTP binding Elongation factor Tu family protein	Normal&Salt	FL MIC FS
TM62902	D06	57547520	57947520	57617069	57619631	GB_D06G2056	AT2G35790	transmembrane protein	Normal&Salt	FL MIC FS
TM62902	D06	57547520	57947520	57622600	57629614	GB_D06G2057	AT3G52260	Pseudouridine synthase family protein	Normal&Salt	FL MIC FS
TM62902	D06	57547520	57947520	57653253	57657584	GB_D06G2058	AT1G61560	Seven transmembrane MLO family protein	Normal&Salt	FL MIC FS
TM62902	D06	57547520	57947520	57690122	57690532	GB_D06G2059	AT1G61560	Seven transmembrane MLO family protein	Normal&Salt	FL MIC FS
TM62902	D06	57547520	57947520	57693698	57697492	GB_D06G2060	AT5G14990	WPP domain associated protein	Normal&Salt	FL MIC FS
TM62902	D06	57547520	57947520	57699068	57699289	GB_D06G2061	AT5G42300	ubiquitin-like protein 5	Normal&Salt	FL MIC FS
TM62902	D06	57547520	57947520	57702593	57702814	GB_D06G2062	AT5G42300	ubiquitin-like protein 5	Normal&Salt	FL MIC FS
TM62902	D06	57547520	57947520	57704908	57711048	GB_D06G2063	AT2G28320	Pleckstrin homology (PH) and lipid-binding START domains-containing protein	Normal&Salt	FL MIC FS
TM62902	D06	57547520	57947520	57725578	57726978	GB_D06G2064	AT4G14145	cytochrome C oxidase assembly protein	Normal&Salt	FL MIC FS
TM62902	D06	57547520	57947520	57753412	57753717	GB_D06G2065	AT4G10100	co-factor for nitrate%2C reductase and xanthine dehydrogenase 7	Normal&Salt	FL MIC FS
TM62902	D06	57547520	57947520	57764987	57769441	GB_D06G2066	AT3G10370	FAD-dependent oxidoreductase family protein	Normal&Salt	FL MIC FS
TM62902	D06	57547520	57947520	57772287	57776076	GB_D06G2067	AT3G10390	protein FLOWERING locus D-like protein	Normal&Salt	FL MIC FS
TM62902	D06	57547520	57947520	57776179	57776541	GB_D06G2068	-	-	Normal&Salt	FL MIC FS
TM62902	D06	57547520	57947520	57796825	57798622	GB_D06G2069	AT2G42220	Rhodanese/Cell cycle control phosphatase superfamily protein	Normal&Salt	FL MIC FS
TM62902	D06	57547520	57947520	57803625	57804062	GB_D06G2070	AT2G42220	Rhodanese/Cell cycle control phosphatase superfamily protein	Normal&Salt	FL MIC FS
TM62902	D06	57547520	57947520	57825151	57825936	GB_D06G2071	AT2G39170	MEF2BNB-like protein	Normal&Salt	FL MIC FS
TM62902	D06	57547520	57947520	57829767	57831746	GB_D06G2072	AT1G20370	Pseudouridine synthase family protein	Normal&Salt	FL MIC FS
TM62902	D06	57547520	57947520	57841727	57846099	GB_D06G2073	AT5G04310	Pectin lyase-like superfamily protein	Normal&Salt	FL MIC FS
TM62902	D06	57547520	57947520	57854110	57857362	GB_D06G2074	AT3G10440	Shugoshin C terminus	Normal&Salt	FL MIC FS
TM62902	D06	57547520	57947520	57861961	57864083	GB_D06G2075	AT3G42170	BED zinc finger and hAT dimerization domain-containing protein DAYSLEEPER	Normal&Salt	FL MIC FS
TM62902	D06	57547520	57947520	57865280	57867557	GB_D06G2076	AT1G23230	mediator of RNA polymerase II transcription subunit	Normal&Salt	FL MIC FS
TM62902	D06	57547520	57947520	57879045	57881799	GB_D06G2077	AT1G55915	zinc ion binding protein	Normal&Salt	FL MIC FS
TM62902	D06	57547520	57947520	57906620	57910767	GB_D06G2078	AT5G04430	binding to TOMV RNA 1L (long form)	Normal&Salt	FL MIC FS
TM62902	D06	57547520	57947520	57943869	57944440	GB_D06G2079	-	-	Normal&Salt	FL MIC FS
TM62979	D06	59645264	60045264	59646507	59648639	GB_D06G2204	AT3G56400	WRKY DNA-binding protein 70	Normal&Salt	FS
TM62979	D06	59645264	60045264	59663912	59664244	GB_D06G2205	AT5G05220	hypothetical protein	Normal&Salt	FS
TM62979	D06	59645264	60045264	59671142	59673399	GB_D06G2206	AT3G08720	serine/threonine protein kinase 2	Normal&Salt	FS
TM62979	D06	59645264	60045264	59675368	59679413	GB_D06G2207	AT3G08710	thioredoxin H-type 9	Normal&Salt	FS
TM62979	D06	59645264	60045264	59681386	59683310	GB_D06G2208	AT5G58300	Leucine-rich repeat protein kinase family protein	Normal&Salt	FS
TM62979	D06	59645264	60045264	59692825	59699890	GB_D06G2209	AT1G21080	DNAJ heat shock N-terminal domain-containing protein	Normal&Salt	FS
TM62979	D06	59645264	60045264	59705588	59705962	GB_D06G2210	-	-	Normal&Salt	FS
TM62979	D06	59645264	60045264	59706840	59713026	GB_D06G2211	AT5G36880	acetyl-CoA synthetase	Normal&Salt	FS
TM62979	D06	59645264	60045264	59721639	59724928	GB_D06G2212	AT3G06960	pigment defective 320	Normal&Salt	FS
TM62979	D06	59645264	60045264	59735821	59741725	GB_D06G2213	AT3G17510	CBL-interacting protein kinase 1	Normal&Salt	FS
TM62979	D06	59645264	60045264	59750582	59751085	GB_D06G2214	AT1G79610	Na+/H+ antiporter 6	Normal&Salt	FS
TM62979	D06	59645264	60045264	59751513	59759491	GB_D06G2215	AT1G79610	Na+/H+ antiporter 6	Normal&Salt	FS
TM62979	D06	59645264	60045264	59764654	59774434	GB_D06G2216	AT2G44150	histone-lysine N-methyltransferase ASHH3	Normal&Salt	FS
TM62979	D06	59645264	60045264	59776310	59777311	GB_D06G2217	AT5G52980	ER-based factor for assembly of V-ATPase	Normal&Salt	FS
TM62979	D06	59645264	60045264	59778950	59788681	GB_D06G2218	AT1G17820	testis-expressed sequence 2-like protein (DUF2404)	Normal&Salt	FS
TM62979	D06	59645264	60045264	59792974	59797892	GB_D06G2219	AT1G30620	NAD(P)-binding Rossmann-fold superfamily protein	Normal&Salt	FS
TM62979	D06	59645264	60045264	59812902	59820367	GB_D06G2220	AT4G27290	S-locus lectin protein kinase family protein	Normal&Salt	FS
TM62979	D06	59645264	60045264	59852114	59854031	GB_D06G2221	-	-	Normal&Salt	FS
TM62979	D06	59645264	60045264	59881104	59882699	GB_D06G2222	AT1G30700	FAD-binding Berberine family protein	Normal&Salt	FS
TM62979	D06	59645264	60045264	59899211	59900815	GB_D06G2223	AT1G26420	FAD-binding Berberine family protein	Normal&Salt	FS
TM62979	D06	59645264	60045264	59931230	59934694	GB_D06G2224	AT2G34770	fatty acid hydroxylase 1	Normal&Salt	FS
TM62979	D06	59645264	60045264	59966397	59968261	GB_D06G2225	AT4G20840	FAD-binding Berberine family protein	Normal&Salt	FS
TM62979	D06	59645264	60045264	59986489	59987580	GB_D06G2226	AT1G51660	mitogen-activated protein kinase kinase 4	Normal&Salt	FS
TM62979	D06	59645264	60045264	60014524	60018898	GB_D06G2227	AT5G49760	Leucine-rich repeat protein kinase family protein	Normal&Salt	FS
TM62979	D06	59645264	60045264	60032060	60042125	GB_D06G2228	AT1G79000	histone acetyltransferase of the CBP family 1	Normal&Salt	FS
TM66444_TM66510_TM66518	D07	50190824	51033110	50190943	50191500	GB_D07G2230	AT3G13130	transmembrane protein	Salt	FL FU
TM66444_TM66510_TM66518	D07	50190824	51033110	50197388	50198200	GB_D07G2231	AT2G05320	beta-1%2C2-N-acetylglucosaminyltransferase II	Salt	FL FU
TM66444_TM66510_TM66518	D07	50190824	51033110	50217322	50217882	GB_D07G2232	AT2G05310	transmembrane protein	Salt	FL FU
TM66444_TM66510_TM66518	D07	50190824	51033110	50218327	50222819	GB_D07G2233	AT4G16360	SNF1-related protein kinase regulatory subunit beta-2	Salt	FL FU
TM66444_TM66510_TM66518	D07	50190824	51033110	50297754	50298449	GB_D07G2234	AT2G04480	hypothetical protein	Salt	FL FU
TM66444_TM66510_TM66518	D07	50190824	51033110	50303869	50304327	GB_D07G2235	AT4G14540	nuclear factor Y%2C subunit B3	Salt	FL FU
TM66444_TM66510_TM66518	D07	50190824	51033110	50333698	50334960	GB_D07G2236	AT4G12730	FASCICLIN-like arabinogalactan 2	Salt	FL FU
TM66444_TM66510_TM66518	D07	50190824	51033110	50335662	50338063	GB_D07G2237	AT4G25434	nudix hydrolase homolog 10	Salt	FL FU
TM66444_TM66510_TM66518	D07	50190824	51033110	50351800	50353643	GB_D07G2238	AT4G39950	cytochrome P450%2C family 79%2C subfamily B%2C polypeptide 2	Salt	FL FU
TM66444_TM66510_TM66518	D07	50190824	51033110	50381775	50383549	GB_D07G2239	AT5G05260	phenylalanine N-monooxygenase-like protein	Salt	FL FU
TM66444_TM66510_TM66518	D07	50190824	51033110	50485313	50486486	GB_D07G2240	AT1G58260	cytochrome p450 79c2	Salt	FL FU
TM66444_TM66510_TM66518	D07	50190824	51033110	50571680	50571985	GB_D07G2241	AT5G05260	phenylalanine N-monooxygenase-like protein	Salt	FL FU
TM66444_TM66510_TM66518	D07	50190824	51033110	50595283	50597141	GB_D07G2242	AT4G39950	cytochrome P450%2C family 79%2C subfamily B%2C polypeptide 2	Salt	FL FU
TM66444_TM66510_TM66518	D07	50190824	51033110	50725141	50726273	GB_D07G2243	AT3G07680	emp24/gp25L/p24 family/GOLD family protein	Salt	FL FU
TM66444_TM66510_TM66518	D07	50190824	51033110	50730643	50736698	GB_D07G2244	AT2G04360	transmembrane protein	Salt	FL FU
TM66444_TM66510_TM66518	D07	50190824	51033110	50744766	50746478	GB_D07G2245	AT2G04280	calcium ion-binding protein	Salt	FL FU
TM66444_TM66510_TM66518	D07	50190824	51033110	50790040	50792718	GB_D07G2246	AT3G11080	receptor like protein 35	Salt	FL FU
TM66444_TM66510_TM66518	D07	50190824	51033110	50837409	50837858	GB_D07G2247	AT2G04240	RING/U-box superfamily protein	Salt	FL FU
TM66444_TM66510_TM66518	D07	50190824	51033110	50856707	50859724	GB_D07G2248	AT3G07650	CONSTANS-like 9	Salt	FL FU
TM66444_TM66510_TM66518	D07	50190824	51033110	50862666	50864221	GB_D07G2249	AT5G53490	Tetratricopeptide repeat (TPR)-like superfamily protein	Salt	FL FU
TM66444_TM66510_TM66518	D07	50190824	51033110	50867223	50869192	GB_D07G2250	AT3G07640	period circadian protein	Salt	FL FU
TM66444_TM66510_TM66518	D07	50190824	51033110	50871432	50874265	GB_D07G2251	AT4G12680	transmembrane protein	Salt	FL FU
TM66444_TM66510_TM66518	D07	50190824	51033110	50906483	50912119	GB_D07G2252	AT2G04160	Subtilisin-like serine endopeptidase family protein	Salt	FL FU
TM66444_TM66510_TM66518	D07	50190824	51033110	50918240	50919850	GB_D07G2253	AT4G17170	RAB GTPase homolog B1C	Salt	FL FU
TM66444_TM66510_TM66518	D07	50190824	51033110	50927695	50930366	GB_D07G2254	AT5G48300	ADP glucose pyrophosphorylase 1	Salt	FL FU
TM66444_TM66510_TM66518	D07	50190824	51033110	50931011	50931397	GB_D07G2255	-	-	Salt	FL FU
TM66444_TM66510_TM66518	D07	50190824	51033110	50954024	50955205	GB_D07G2256	-	-	Salt	FL FU
TM66444_TM66510_TM66518	D07	50190824	51033110	50973578	50974607	GB_D07G2257	-	-	Salt	FL FU
TM66444_TM66510_TM66518	D07	50190824	51033110	51016649	51019410	GB_D07G2258	AT2G42790	citrate synthase 3	Salt	FL FU
TM67870	D08	17908332	18308332	17920126	17920565	GB_D08G0973	ATMG00750	GAG/POL/ENV polyprotein	Normal	FE MIC
TM67870	D08	17908332	18308332	17929565	17931492	GB_D08G0974	-	-	Normal	FE MIC
TM67870	D08	17908332	18308332	18099374	18100439	GB_D08G0975	AT5G57340	ras guanine nucleotide exchange factor Q-like protein	Normal	FE MIC
TM67870	D08	17908332	18308332	18261121	18263758	GB_D08G0976	AT2G18910	hydroxyproline-rich glycoprotein family protein	Normal	FE MIC
TM67870	D08	17908332	18308332	18284200	18284448	GB_D08G0977	-	-	Normal	FE MIC
TM68443	D08	21500627	21900627	21510335	21510994	GB_D08G1031	-	-	Normal&Salt	FL FS FU
TM68443	D08	21500627	21900627	21526067	21526360	GB_D08G1032	-	-	Normal&Salt	FL FS FU
TM68443	D08	21500627	21900627	21706935	21719037	GB_D08G1033	AT4G28030	Acyl-CoA N-acyltransferases (NAT) superfamily protein	Normal&Salt	FL FS FU
TM68443	D08	21500627	21900627	21893598	21895991	GB_D08G1034	AT5G57770	auxin canalization protein (DUF828)	Normal&Salt	FL FS FU
TM72963_TM72977	D09	52584625	53347736	52583538	52588789	GB_D09G2484	AT3G05030	sodium hydrogen exchanger 2	Normal&Salt	FE
TM72963_TM72977	D09	52584625	53347736	52602594	52605287	GB_D09G2485	AT4G15563	F-box-like protein	Normal&Salt	FE
TM72963_TM72977	D09	52584625	53347736	52606010	52607640	GB_D09G2486	AT4G15610	Uncharacterized protein family (UPF0497)	Normal&Salt	FE
TM72963_TM72977	D09	52584625	53347736	52613892	52617358	GB_D09G2487	AT4G15640	adenylyl cyclase	Normal&Salt	FE
TM72963_TM72977	D09	52584625	53347736	52619328	52620295	GB_D09G2488	-	-	Normal&Salt	FE
TM72963_TM72977	D09	52584625	53347736	52623540	52624034	GB_D09G2489	AT5G49480	Ca2+-binding protein 1	Normal&Salt	FE
TM72963_TM72977	D09	52584625	53347736	52627325	52630212	GB_D09G2490	AT3G17090	Protein phosphatase 2C family protein	Normal&Salt	FE
TM72963_TM72977	D09	52584625	53347736	52637241	52645133	GB_D09G2491	AT2G16920	ubiquitin-conjugating enzyme 23	Normal&Salt	FE
TM72963_TM72977	D09	52584625	53347736	52646837	52647433	GB_D09G2492	-	-	Normal&Salt	FE
TM72963_TM72977	D09	52584625	53347736	52655860	52659699	GB_D09G2493	AT3G06620	PAS domain-containing protein tyrosine kinase family protein	Normal&Salt	FE
TM72963_TM72977	D09	52584625	53347736	52665141	52670317	GB_D09G2494	AT3G17030	Nucleic acid-binding proteins superfamily	Normal&Salt	FE
TM72963_TM72977	D09	52584625	53347736	52673263	52674615	GB_D09G2495	AT3G50120	transmembrane protein%2C putative (DUF247)	Normal&Salt	FE
TM72963_TM72977	D09	52584625	53347736	52675738	52677628	GB_D09G2496	AT3G17000	ubiquitin-conjugating enzyme 32	Normal&Salt	FE
TM72963_TM72977	D09	52584625	53347736	52678838	52679314	GB_D09G2497	-	-	Normal&Salt	FE
TM72963_TM72977	D09	52584625	53347736	52679410	52687720	GB_D09G2498	AT3G16990	heme oxygenase-like%2C multi-helical	Normal&Salt	FE
TM72963_TM72977	D09	52584625	53347736	52689450	52690622	GB_D09G2499	AT2G19640	ASH1-related protein 2	Normal&Salt	FE
TM72963_TM72977	D09	52584625	53347736	52691372	52692043	GB_D09G2500	-	-	Normal&Salt	FE
TM72963_TM72977	D09	52584625	53347736	52693566	52695383	GB_D09G2501	AT4G16160	Mitochondrial import inner membrane translocase subunit Tim17/Tim22/Tim23 family protein	Normal&Salt	FE
TM72963_TM72977	D09	52584625	53347736	52696919	52706592	GB_D09G2502	AT3G06670	binding protein	Normal&Salt	FE
TM72963_TM72977	D09	52584625	53347736	52711846	52716119	GB_D09G2503	AT3G16950	lipoamide dehydrogenase 1	Normal&Salt	FE
TM72963_TM72977	D09	52584625	53347736	52729953	52734441	GB_D09G2504	AT5G49360	beta-xylosidase 1	Normal&Salt	FE
TM72963_TM72977	D09	52584625	53347736	52736577	52737122	GB_D09G2505	-	-	Normal&Salt	FE
TM72963_TM72977	D09	52584625	53347736	52751622	52754437	GB_D09G2506	AT4G16110	response regulator 2	Normal&Salt	FE
TM72963_TM72977	D09	52584625	53347736	52768649	52770915	GB_D09G2507	AT3G15420	Transcription factor TFIIIC%2C tau55-related protein	Normal&Salt	FE
TM72963_TM72977	D09	52584625	53347736	52773792	52775726	GB_D09G2508	AT5G49230	Drought-responsive family protein	Normal&Salt	FE
TM72963_TM72977	D09	52584625	53347736	52776440	52778238	GB_D09G2509	AT4G16100	heat shock protein%2C putative (DUF789)	Normal&Salt	FE
TM72963_TM72977	D09	52584625	53347736	52782796	52785351	GB_D09G2510	AT5G37475	Translation initiation factor eIF3 subunit	Normal&Salt	FE
TM72963_TM72977	D09	52584625	53347736	52786623	52788425	GB_D09G2511	AT3G16850	Pectin lyase-like superfamily protein	Normal&Salt	FE
TM72963_TM72977	D09	52584625	53347736	52794106	52796099	GB_D09G2512	AT3G16780	Ribosomal protein L19e family protein	Normal&Salt	FE
TM72963_TM72977	D09	52584625	53347736	52800084	52801385	GB_D09G2513	AT3G16770	ethylene-responsive element binding protein	Normal&Salt	FE
TM72963_TM72977	D09	52584625	53347736	52803265	52804646	GB_D09G2514	AT3G06790	plastid developmental protein DAG	Normal&Salt	FE
TM72963_TM72977	D09	52584625	53347736	52805444	52807178	GB_D09G2515	AT4G18180	Pectin lyase-like superfamily protein	Normal&Salt	FE
TM72963_TM72977	D09	52584625	53347736	52811220	52812990	GB_D09G2516	AT5G27870	Plant invertase/pectin methylesterase inhibitor superfamily	Normal&Salt	FE
TM72963_TM72977	D09	52584625	53347736	52841088	52842862	GB_D09G2517	AT5G27870	Plant invertase/pectin methylesterase inhibitor superfamily	Normal&Salt	FE
TM72963_TM72977	D09	52584625	53347736	52851017	52877962	GB_D09G2518	AT3G05610	Plant invertase/pectin methylesterase inhibitor superfamily	Normal&Salt	FE
TM72963_TM72977	D09	52584625	53347736	52890618	52891487	GB_D09G2519	AT3G16720	TOXICOS EN LEVADURA 2	Normal&Salt	FE
TM72963_TM72977	D09	52584625	53347736	52894533	52895189	GB_D09G2520	AT5G49170	hypothetical protein	Normal&Salt	FE
TM72963_TM72977	D09	52584625	53347736	52898985	52901364	GB_D09G2521	AT3G06850	2-oxoacid dehydrogenases acyltransferase family protein	Normal&Salt	FE
TM72963_TM72977	D09	52584625	53347736	52907031	52907492	GB_D09G2522	AT5G49120	DUF581 family protein%2C putative (DUF581)	Normal&Salt	FE
TM72963_TM72977	D09	52584625	53347736	52915425	52916462	GB_D09G2523	AT3G06868	vitellogenin-like protein	Normal&Salt	FE
TM72963_TM72977	D09	52584625	53347736	52925344	52932528	GB_D09G2524	AT3G06880	Transducin/WD40 repeat-like superfamily protein	Normal&Salt	FE
TM72963_TM72977	D09	52584625	53347736	52938323	52938685	GB_D09G2525	AT3G06890	transmembrane protein	Normal&Salt	FE
TM72963_TM72977	D09	52584625	53347736	52939913	52941758	GB_D09G2526	AT2G47710	Adenine nucleotide alpha hydrolases-like superfamily protein	Normal&Salt	FE
TM72963_TM72977	D09	52584625	53347736	52946674	52951460	GB_D09G2527	AT3G16630	P-loop containing nucleoside triphosphate hydrolases superfamily protein	Normal&Salt	FE
TM72963_TM72977	D09	52584625	53347736	52952598	52955458	GB_D09G2528	AT3G06920	Tetratricopeptide repeat (TPR)-like superfamily protein	Normal&Salt	FE
TM72963_TM72977	D09	52584625	53347736	52957106	52958355	GB_D09G2529	AT4G15830	ARM repeat superfamily protein	Normal&Salt	FE
TM72963_TM72977	D09	52584625	53347736	52958948	52961114	GB_D09G2530	AT4G15820	ABC subfamily C protein	Normal&Salt	FE
TM72963_TM72977	D09	52584625	53347736	52963616	52967083	GB_D09G2531	AT4G02510	translocon at the outer envelope membrane of chloroplasts 159	Normal&Salt	FE
TM72963_TM72977	D09	52584625	53347736	52967420	52971315	GB_D09G2532	AT5G49020	protein arginine methyltransferase 4A	Normal&Salt	FE
TM72963_TM72977	D09	52584625	53347736	52976518	52978170	GB_D09G2533	AT1G75620	glyoxal oxidase-related protein	Normal&Salt	FE
TM72963_TM72977	D09	52584625	53347736	52980195	52981097	GB_D09G2534	AT1G19900	glyoxal oxidase-related protein	Normal&Salt	FE
TM72963_TM72977	D09	52584625	53347736	52984709	52989847	GB_D09G2535	AT1G19900	glyoxal oxidase-related protein	Normal&Salt	FE
TM72963_TM72977	D09	52584625	53347736	52991903	52993519	GB_D09G2536	AT3G16560	Protein phosphatase 2C family protein	Normal&Salt	FE
TM72963_TM72977	D09	52584625	53347736	52994544	52996243	GB_D09G2537	AT4G15790	uveal autoantigen with coiled-coil/ankyrin	Normal&Salt	FE
TM72963_TM72977	D09	52584625	53347736	52998040	53000096	GB_D09G2538	AT4G15780	vesicle-associated membrane protein 724	Normal&Salt	FE
TM72963_TM72977	D09	52584625	53347736	53002465	53002806	GB_D09G2539	AT5G24860	flowering promoting factor 1	Normal&Salt	FE
TM72963_TM72977	D09	52584625	53347736	53012668	53013612	GB_D09G2540	AT1G18590	sulfotransferase 17	Normal&Salt	FE
TM72963_TM72977	D09	52584625	53347736	53014776	53015897	GB_D09G2541	AT1G09070	soybean gene regulated by cold-2	Normal&Salt	FE
TM72963_TM72977	D09	52584625	53347736	53033038	53033651	GB_D09G2542	AT2G47810	nuclear factor Y%2C subunit B5	Normal&Salt	FE
TM72963_TM72977	D09	52584625	53347736	53039461	53039979	GB_D09G2543	AT3G21420	2-oxoglutarate (2OG) and Fe(II)-dependent oxygenase superfamily protein	Normal&Salt	FE
TM72963_TM72977	D09	52584625	53347736	53043588	53046681	GB_D09G2544	AT1G09020	sucrose nonfermenting-like protein	Normal&Salt	FE
TM72963_TM72977	D09	52584625	53347736	53051570	53052397	GB_D09G2545	AT5G18560	Integrase-type DNA-binding superfamily protein	Normal&Salt	FE
TM72963_TM72977	D09	52584625	53347736	53063598	53065143	GB_D09G2546	AT3G26700	Protein kinase superfamily protein	Normal&Salt	FE
TM72963_TM72977	D09	52584625	53347736	53070783	53070938	GB_D09G2547	-	-	Normal&Salt	FE
TM72963_TM72977	D09	52584625	53347736	53072548	53076804	GB_D09G2548	AT5G18590	Galactose oxidase/kelch repeat superfamily protein	Normal&Salt	FE
TM72963_TM72977	D09	52584625	53347736	53084206	53084514	GB_D09G2549	AT3G21460	Glutaredoxin family protein	Normal&Salt	FE
TM72963_TM72977	D09	52584625	53347736	53093815	53096348	GB_D09G2550	AT5G18610	Protein kinase superfamily protein	Normal&Salt	FE
TM72963_TM72977	D09	52584625	53347736	53097541	53104492	GB_D09G2551	AT3G06400	chromatin-remodeling protein 11	Normal&Salt	FE
TM72963_TM72977	D09	52584625	53347736	53117625	53118296	GB_D09G2552	AT3G06590	basic helix-loop-helix (bHLH) DNA-binding superfamily protein	Normal&Salt	FE
TM72963_TM72977	D09	52584625	53347736	53126389	53126775	GB_D09G2553	-	-	Normal&Salt	FE
TM72963_TM72977	D09	52584625	53347736	53127166	53129056	GB_D09G2554	AT3G52300	ATP synthase D chain	Normal&Salt	FE
TM72963_TM72977	D09	52584625	53347736	53141922	53143246	GB_D09G2555	AT2G47260	WRKY DNA-binding protein 23	Normal&Salt	FE
TM72963_TM72977	D09	52584625	53347736	53147528	53152828	GB_D09G2556	AT3G06580	Mevalonate/galactokinase family protein	Normal&Salt	FE
TM72963_TM72977	D09	52584625	53347736	53157732	53158790	GB_D09G2557	AT3G17120	transmembrane protein	Normal&Salt	FE
TM72963_TM72977	D09	52584625	53347736	53164386	53166773	GB_D09G2558	AT1G56600	galactinol synthase 2	Normal&Salt	FE
TM72963_TM72977	D09	52584625	53347736	53169569	53178452	GB_D09G2559	AT3G17205	ubiquitin protein ligase 6	Normal&Salt	FE
TM72963_TM72977	D09	52584625	53347736	53196231	53198225	GB_D09G2560	AT5G49620	myb domain protein 78	Normal&Salt	FE
TM72963_TM72977	D09	52584625	53347736	53200412	53201470	GB_D09G2561	AT4G38930	Ubiquitin fusion degradation UFD1 family protein	Normal&Salt	FE
TM72963_TM72977	D09	52584625	53347736	53203042	53207469	GB_D09G2562	AT1G02400	gibberellin 2-oxidase 6	Normal&Salt	FE
TM72963_TM72977	D09	52584625	53347736	53214307	53216817	GB_D09G2563	AT1G48100	Pectin lyase-like superfamily protein	Normal&Salt	FE
TM72963_TM72977	D09	52584625	53347736	53217922	53221321	GB_D09G2564	AT3G62270	HCO3- transporter family	Normal&Salt	FE
TM72963_TM72977	D09	52584625	53347736	53230010	53231463	GB_D09G2565	AT3G17350	wall-associated receptor kinase carboxy-terminal protein	Normal&Salt	FE
TM72963_TM72977	D09	52584625	53347736	53232408	53233666	GB_D09G2566	AT1G48170	proteasome assembly chaperone	Normal&Salt	FE
TM72963_TM72977	D09	52584625	53347736	53240855	53242747	GB_D09G2567	AT5G66520	Tetratricopeptide repeat (TPR)-like superfamily protein	Normal&Salt	FE
TM72963_TM72977	D09	52584625	53347736	53245676	53248017	GB_D09G2568	AT3G05850	MuDR family transposase	Normal&Salt	FE
TM72963_TM72977	D09	52584625	53347736	53253859	53254107	GB_D09G2569	AT3G05858	hypothetical protein	Normal&Salt	FE
TM72963_TM72977	D09	52584625	53347736	53256173	53257249	GB_D09G2570	AT1G18790	RWP-RK domain-containing protein	Normal&Salt	FE
TM72963_TM72977	D09	52584625	53347736	53262251	53265226	GB_D09G2571	AT1G74460	GDSL-like Lipase/Acylhydrolase superfamily protein	Normal&Salt	FE
TM72963_TM72977	D09	52584625	53347736	53267908	53278886	GB_D09G2572	AT5G07740	actin binding protein	Normal&Salt	FE
TM72963_TM72977	D09	52584625	53347736	53281426	53287519	GB_D09G2573	AT1G18670	Protein kinase superfamily protein	Normal&Salt	FE
TM72963_TM72977	D09	52584625	53347736	53296518	53298586	GB_D09G2574	AT1G13950	eukaryotic elongation factor 5A-1	Normal&Salt	FE
TM72963_TM72977	D09	52584625	53347736	53302433	53307286	GB_D09G2575	AT5G07830	glucuronidase 2	Normal&Salt	FE
TM72963_TM72977	D09	52584625	53347736	53308604	53312727	GB_D09G2576	AT5G07910	Leucine-rich repeat (LRR) family protein	Normal&Salt	FE
TM72963_TM72977	D09	52584625	53347736	53314383	53316972	GB_D09G2577	AT5G61170	Ribosomal protein S19e family protein	Normal&Salt	FE
TM72963_TM72977	D09	52584625	53347736	53319236	53319800	GB_D09G2578	AT1G62700	NAC (No apical meristem) domain transcriptional regulator superfamily protein	Normal&Salt	FE
TM72963_TM72977	D09	52584625	53347736	53323004	53324067	GB_D09G2579	AT1G76420	NAC (No Apical Meristem) domain transcriptional regulator superfamily protein	Normal&Salt	FE
TM72963_TM72977	D09	52584625	53347736	53327651	53334492	GB_D09G2580	AT5G07980	dentin sialophosphoprotein-like protein	Normal&Salt	FE
TM72963_TM72977	D09	52584625	53347736	53339843	53341777	GB_D09G2581	AT5G61010	exocyst subunit exo70 family protein E2	Normal&Salt	FE
TM72963_TM72977	D09	52584625	53347736	53343904	53344287	GB_D09G2582	AT5G08060	furry	Normal&Salt	FE
TM72963_TM72977	D09	52584625	53347736	53347620	53351873	GB_D09G2583	AT1G74160	LONGIFOLIA protein	Normal&Salt	FE
TM76751	D11	58718782	59118782	58727564	58728181	GB_D11G2892	AT3G04720	pathogenesis-related 4	Normal	FE
TM76751	D11	58718782	59118782	58735836	58736240	GB_D11G2893	-	-	Normal	FE
TM76751	D11	58718782	59118782	58745967	58746278	GB_D11G2894	-	-	Normal	FE
TM76751	D11	58718782	59118782	58769568	58771498	GB_D11G2895	AT1G60690	NAD(P)-linked oxidoreductase superfamily protein	Normal	FE
TM76751	D11	58718782	59118782	58772858	58779449	GB_D11G2896	AT1G60690	NAD(P)-linked oxidoreductase superfamily protein	Normal	FE
TM76751	D11	58718782	59118782	58787172	58787771	GB_D11G2897	AT3G05660	receptor like protein 33	Normal	FE
TM76751	D11	58718782	59118782	58789533	58790115	GB_D11G2898	-	-	Normal	FE
TM76751	D11	58718782	59118782	58792526	58792879	GB_D11G2899	-	-	Normal	FE
TM76751	D11	58718782	59118782	58838321	58839641	GB_D11G2900	AT1G60690	NAD(P)-linked oxidoreductase superfamily protein	Normal	FE
TM76751	D11	58718782	59118782	58843434	58845813	GB_D11G2901	AT3G42170	BED zinc finger and hAT dimerization domain-containing protein DAYSLEEPER	Normal	FE
TM76751	D11	58718782	59118782	58871836	58873588	GB_D11G2902	AT1G60690	NAD(P)-linked oxidoreductase superfamily protein	Normal	FE
TM76751	D11	58718782	59118782	58878728	58880641	GB_D11G2903	AT1G60690	NAD(P)-linked oxidoreductase superfamily protein	Normal	FE
TM76751	D11	58718782	59118782	58905480	58905785	GB_D11G2904	-	-	Normal	FE
TM76751	D11	58718782	59118782	58922323	58924111	GB_D11G2905	AT1G60690	NAD(P)-linked oxidoreductase superfamily protein	Normal	FE
TM76751	D11	58718782	59118782	58940095	58942634	GB_D11G2906	AT2G37560	origin recognition complex second largest subunit 2	Normal	FE
TM76751	D11	58718782	59118782	58943680	58945431	GB_D11G2907	AT1G08620	Transcription factor jumonji (jmj) family protein / zinc finger (C5HC2 type) family protein	Normal	FE
TM76751	D11	58718782	59118782	58964329	58970222	GB_D11G2908	AT5G49570	peptide-N-glycanase 1	Normal	FE
TM76751	D11	58718782	59118782	58975350	58976787	GB_D11G2909	AT3G04780	PITH domain protein (DUF1000)	Normal	FE
TM76751	D11	58718782	59118782	58984935	58989745	GB_D11G2910	AT5G28300	Duplicated homeodomain-like superfamily protein	Normal	FE
TM76751	D11	58718782	59118782	59024501	59028847	GB_D11G2911	AT1G54510	NIMA-related serine/threonine kinase 1	Normal	FE
TM76751	D11	58718782	59118782	59030360	59036091	GB_D11G2912	AT3G04820	Pseudouridine synthase family protein	Normal	FE
TM76751	D11	58718782	59118782	59045123	59049613	GB_D11G2913	AT3G22780	Tesmin/TSO1-like CXC domain-containing protein	Normal	FE
TM76751	D11	58718782	59118782	59074237	59075535	GB_D11G2914	AT5G11880	Pyridoxal-dependent decarboxylase family protein	Normal	FE
TM76751	D11	58718782	59118782	59103643	59105638	GB_D11G2915	AT3G16630	P-loop containing nucleoside triphosphate hydrolases superfamily protein	Normal	FE
TM76751	D11	58718782	59118782	59107936	59108988	GB_D11G2916	AT3G14390	Pyridoxal-dependent decarboxylase family protein	Normal	FE
TM76751	D11	58718782	59118782	59114756	59117692	GB_D11G2917	AT5G56750	N-MYC downregulated-like 1	Normal	FE
TM79562	D12	52499284	52899284	52498039	52499360	GB_D12G2196	AT5G50790	Nodulin MtN3 family protein	Normal&Salt	FS FU
TM79562	D12	52499284	52899284	52523404	52524988	GB_D12G2197	AT5G50800	Nodulin MtN3 family protein	Normal&Salt	FS FU
TM79562	D12	52499284	52899284	52533904	52536749	GB_D12G2198	AT3G26935	DHHC-type zinc finger family protein	Normal&Salt	FS FU
TM79562	D12	52499284	52899284	52541824	52542618	GB_D12G2199	-	-	Normal&Salt	FS FU
TM79562	D12	52499284	52899284	52543391	52545707	GB_D12G2200	AT5G50870	ubiquitin-conjugating enzyme 27	Normal&Salt	FS FU
TM79562	D12	52499284	52899284	52554950	52558166	GB_D12G2201	AT5G23670	long chain base2	Normal&Salt	FS FU
TM79562	D12	52499284	52899284	52560542	52561480	GB_D12G2202	AT3G48800	Sterile alpha motif (SAM) domain-containing protein	Normal&Salt	FS FU
TM79562	D12	52499284	52899284	52562450	52566148	GB_D12G2203	AT3G48820	Glycosyltransferase family 29 (sialyltransferase) family protein	Normal&Salt	FS FU
TM79562	D12	52499284	52899284	52590032	52591966	GB_D12G2204	AT5G50915	basic helix-loop-helix (bHLH) DNA-binding superfamily protein	Normal&Salt	FS FU
TM79562	D12	52499284	52899284	52607545	52611305	GB_D12G2205	AT5G23690	Polynucleotide adenylyltransferase family protein	Normal&Salt	FS FU
TM79562	D12	52499284	52899284	52614546	52621398	GB_D12G2206	AT3G48860	coiled-coil protein	Normal&Salt	FS FU
TM79562	D12	52499284	52899284	52628019	52632043	GB_D12G2207	AT5G62000	auxin response factor 2	Normal&Salt	FS FU
TM79562	D12	52499284	52899284	52682852	52683487	GB_D12G2208	AT1G44750	purine permease 11	Normal&Salt	FS FU
TM79562	D12	52499284	52899284	52709501	52716322	GB_D12G2209	AT5G61960	MEI2-like protein 1	Normal&Salt	FS FU
TM79562	D12	52499284	52899284	52721567	52722918	GB_D12G2210	AT5G61930	APO RNA-binding protein (DUF794)	Normal&Salt	FS FU
TM79562	D12	52499284	52899284	52727815	52729157	GB_D12G2211	AT5G61890	Integrase-type DNA-binding superfamily protein	Normal&Salt	FS FU
TM79562	D12	52499284	52899284	52742564	52743950	GB_D12G2212	AT3G59280	Protein Transporter%2C Pam16	Normal&Salt	FS FU
TM79562	D12	52499284	52899284	52746459	52749403	GB_D12G2213	AT1G57820	Zinc finger (C3HC4-type RING finger) family protein	Normal&Salt	FS FU
TM79562	D12	52499284	52899284	52764837	52766729	GB_D12G2214	AT5G50990	Tetratricopeptide repeat (TPR)-like superfamily protein	Normal&Salt	FS FU
TM79562	D12	52499284	52899284	52808235	52811053	GB_D12G2215	AT5G61840	Exostosin family protein	Normal&Salt	FS FU
TM79562	D12	52499284	52899284	52814423	52815442	GB_D12G2216	AT5G51010	Rubredoxin-like superfamily protein	Normal&Salt	FS FU
TM79562	D12	52499284	52899284	52815938	52816702	GB_D12G2217	AT3G23760	transferring glycosyl group transferase	Normal&Salt	FS FU
TM79562	D12	52499284	52899284	52833846	52855490	GB_D12G2218	AT5G61820	stress up-regulated Nod 19 protein	Normal&Salt	FS FU
TM79562	D12	52499284	52899284	52865336	52868192	GB_D12G2219	AT5G51050	Mitochondrial substrate carrier family protein	Normal&Salt	FS FU
TM79562	D12	52499284	52899284	52875068	52877769	GB_D12G2220	AT5G61790	calnexin 1	Normal&Salt	FS FU
TM79562	D12	52499284	52899284	52878893	52884517	GB_D12G2221	AT5G07350	TUDOR-SN protein 1	Normal&Salt	FS FU
TM82187	D13	59835149	60235149	59828236	59836742	GB_D13G2574	AT5G20930	Protein kinase superfamily protein	Normal&Salt	FE MIC
TM82187	D13	59835149	60235149	59845720	59849433	GB_D13G2575	AT1G08460	histone deacetylase 8	Normal&Salt	FE MIC
TM82187	D13	59835149	60235149	59850362	59852981	GB_D13G2576	AT3G44190	FAD/NAD(P)-binding oxidoreductase family protein	Normal&Salt	FE MIC
TM82187	D13	59835149	60235149	59862651	59867498	GB_D13G2577	AT3G44200	serine/threonine-protein kinase NEK5	Normal&Salt	FE MIC
TM82187	D13	59835149	60235149	59871425	59884844	GB_D13G2578	AT1G54490	exoribonuclease 4	Normal&Salt	FE MIC
TM82187	D13	59835149	60235149	59924111	60025584	GB_D13G2579	AT5G22220	E2F transcription factor 1	Normal&Salt	FE MIC
TM82187	D13	59835149	60235149	60046657	60046998	GB_D13G2580	AT3G52525	ovate family protein 6	Normal&Salt	FE MIC
TM82187	D13	59835149	60235149	60058076	60060987	GB_D13G2581	AT1G75660	5'-3' exoribonuclease 3	Normal&Salt	FE MIC
TM82187	D13	59835149	60235149	60062580	60072607	GB_D13G2582	AT5G22220	E2F transcription factor 1	Normal&Salt	FE MIC
TM82187	D13	59835149	60235149	60083869	60084123	GB_D13G2583	-	-	Normal&Salt	FE MIC
TM82187	D13	59835149	60235149	60162062	60167032	GB_D13G2584	-	-	Normal&Salt	FE MIC
TM82187	D13	59835149	60235149	60175438	60214469	GB_D13G2585	AT5G22220	E2F transcription factor 1	Normal&Salt	FE MIC
TM82187	D13	59835149	60235149	60223413	60225622	GB_D13G2586	AT2G43630	nucleusenvelope protein	Normal&Salt	FE MIC
TM82187	D13	59835149	60235149	60227681	60232322	GB_D13G2587	AT1G06220	Ribosomal protein S5/Elongation factor G/III/V family protein	Normal&Salt	FE MIC
TM82187	D13	59835149	60235149	60233672	60235895	GB_D13G2588	AT2G27510	ferredoxin 3	Normal&Salt	FE MIC
TM82241	D13	60583440	60983440	60583087	60584670	GB_D13G2634	AT5G59600	Tetratricopeptide repeat (TPR)-like superfamily protein	Normal&Salt	MIC
TM82241	D13	60583440	60983440	60586975	60589503	GB_D13G2635	AT3G55530	RING/U-box superfamily protein	Normal&Salt	MIC
TM82241	D13	60583440	60983440	60593476	60597772	GB_D13G2636	AT2G29130	laccase 2	Normal&Salt	MIC
TM82241	D13	60583440	60983440	60608423	60611629	GB_D13G2637	AT1G13790	XH/XS domain-containing protein	Normal&Salt	MIC
TM82241	D13	60583440	60983440	60618674	60620844	GB_D13G2638	AT2G28940	Protein kinase superfamily protein	Normal&Salt	MIC
TM82241	D13	60583440	60983440	60621900	60624078	GB_D13G2639	AT2G28930	protein kinase 1B	Normal&Salt	MIC
TM82241	D13	60583440	60983440	60634376	60636477	GB_D13G2640	AT3G46580	methyl-CPG-binding domain protein 5	Normal&Salt	MIC
TM82241	D13	60583440	60983440	60641441	60645705	GB_D13G2641	AT5G24318	O-Glycosyl hydrolases family 17 protein	Normal&Salt	MIC
TM82241	D13	60583440	60983440	60646668	60648526	GB_D13G2642	AT3G46560	Tim10/DDP family zinc finger protein	Normal&Salt	MIC
TM82241	D13	60583440	60983440	60649761	60653855	GB_D13G2643	AT2G45910	U-box domain-containing protein kinase family protein	Normal&Salt	MIC
TM82241	D13	60583440	60983440	60655163	60657297	GB_D13G2644	AT3G53750	actin 3	Normal&Salt	MIC
TM82241	D13	60583440	60983440	60662807	60664505	GB_D13G2645	AT5G59340	WUSCHEL related homeobox 2	Normal&Salt	MIC
TM82241	D13	60583440	60983440	60670518	60673129	GB_D13G2646	AT5G59300	ubiquitin-conjugating enzyme E2	Normal&Salt	MIC
TM82241	D13	60583440	60983440	60674835	60675146	GB_D13G2647	AT5G59970	Histone superfamily protein	Normal&Salt	MIC
TM82241	D13	60583440	60983440	60679789	60684280	GB_D13G2648	AT2G39570	ACT domain-containing protein	Normal&Salt	MIC
TM82241	D13	60583440	60983440	60686722	60688393	GB_D13G2649	AT5G59950	RNA-binding (RRM/RBD/RNP motifs) family protein	Normal&Salt	MIC
TM82241	D13	60583440	60983440	60688407	60691066	GB_D13G2650	AT3G45980	Histone superfamily protein	Normal&Salt	MIC
TM82241	D13	60583440	60983440	60693132	60695234	GB_D13G2651	AT3G46010	actin depolymerizing factor 1	Normal&Salt	MIC
TM82241	D13	60583440	60983440	60697382	60697825	GB_D13G2652	AT3G45980	Histone superfamily protein	Normal&Salt	MIC
TM82241	D13	60583440	60983440	60706010	60708520	GB_D13G2653	AT5G59840	Ras-related small GTP-binding family protein	Normal&Salt	MIC
TM82241	D13	60583440	60983440	60711677	60712186	GB_D13G2654	AT2G28710	C2H2-type zinc finger family protein	Normal&Salt	MIC
TM82241	D13	60583440	60983440	60722857	60724358	GB_D13G2655	AT3G46130	myb domain protein 48	Normal&Salt	MIC
TM82241	D13	60583440	60983440	60728259	60729751	GB_D13G2656	AT4G01470	tonoplast intrinsic protein 1%3B3	Normal&Salt	MIC
TM82241	D13	60583440	60983440	60748380	60749156	GB_D13G2657	AT2G28690	TOX high mobility group box protein%2C putative (DUF1635)	Normal&Salt	MIC
TM82241	D13	60583440	60983440	60749772	60751986	GB_D13G2658	AT3G55280	ribosomal protein L23AB	Normal&Salt	MIC
TM82241	D13	60583440	60983440	60753092	60754501	GB_D13G2659	AT1G07740	Tetratricopeptide repeat (TPR)-like superfamily protein	Normal&Salt	MIC
TM82241	D13	60583440	60983440	60756873	60760938	GB_D13G2660	AT1G07705	NOT2 / NOT3 / NOT5 family	Normal&Salt	MIC
TM82241	D13	60583440	60983440	60765896	60768361	GB_D13G2661	AT1G07870	Protein kinase superfamily protein	Normal&Salt	MIC
TM82241	D13	60583440	60983440	60781998	60789544	GB_D13G2662	AT3G45630	RNA binding (RRM/RBD/RNP motifs) family protein	Normal&Salt	MIC
TM82241	D13	60583440	60983440	60795008	60799781	GB_D13G2663	AT1G07890	ascorbate peroxidase 1	Normal&Salt	MIC
TM82241	D13	60583440	60983440	60801486	60806604	GB_D13G2664	AT2G27100	C2H2 zinc-finger protein SERRATE (SE)	Normal&Salt	MIC
TM82241	D13	60583440	60983440	60811147	60812931	GB_D13G2665	AT3G20770	Ethylene insensitive 3 family protein	Normal&Salt	MIC
TM82241	D13	60583440	60983440	60817254	60818375	GB_D13G2666	AT3G56850	ABA-responsive element binding protein 3	Normal&Salt	MIC
TM82241	D13	60583440	60983440	60818775	60820701	GB_D13G2667	AT2G26970	Polynucleotidyl transferase%2C ribonuclease H-like superfamily protein	Normal&Salt	MIC
TM82241	D13	60583440	60983440	60822245	60824657	GB_D13G2668	AT5G60590	DHBP synthase RibB-like alpha/beta domain-containing protein	Normal&Salt	MIC
TM82241	D13	60583440	60983440	60828391	60828837	GB_D13G2669	AT5G60680	transcription initiation factor TFIID subunit (Protein of unknown function%2C DUF584)	Normal&Salt	MIC
TM82241	D13	60583440	60983440	60844162	60852336	GB_D13G2670	AT5G60690	Homeobox-leucine zipper family protein / lipid-binding START domain-containing protein	Normal&Salt	MIC
TM82241	D13	60583440	60983440	60854321	60860777	GB_D13G2671	AT1G07990	SIT4 phosphatase-associated family protein	Normal&Salt	MIC
TM82241	D13	60583440	60983440	60864016	60866815	GB_D13G2672	AT4G30080	auxin response factor 16	Normal&Salt	MIC
TM82241	D13	60583440	60983440	60868158	60869972	GB_D13G2673	AT1G08010	GATA transcription factor 11	Normal&Salt	MIC
TM82241	D13	60583440	60983440	60871589	60875988	GB_D13G2674	AT1G08040	trimethylguanosine synthase (DUF707)	Normal&Salt	MIC
TM82241	D13	60583440	60983440	60881377	60883515	GB_D13G2675	AT2G28210	alpha carbonic anhydrase 2	Normal&Salt	MIC
TM82241	D13	60583440	60983440	60890013	60890249	GB_D13G2676	-	-	Normal&Salt	MIC
TM82241	D13	60583440	60983440	60892650	60892886	GB_D13G2677	-	-	Normal&Salt	MIC
TM82241	D13	60583440	60983440	60928565	60934555	GB_D13G2678	AT5G60740	ABC transporter family protein	Normal&Salt	MIC
TM82241	D13	60583440	60983440	60936233	60940454	GB_D13G2679	AT5G60720	electron transporter%2C putative (Protein of unknown function%2C DUF547)	Normal&Salt	MIC
TM82241	D13	60583440	60983440	60941102	60942445	GB_D13G2680	AT3G57120	Protein kinase superfamily protein	Normal&Salt	MIC
TM82241	D13	60583440	60983440	60944021	60944832	GB_D13G2681	-	-	Normal&Salt	MIC
TM82241	D13	60583440	60983440	60959771	60962901	GB_D13G2682	AT5G04250	Cysteine proteinases superfamily protein	Normal&Salt	MIC
TM82241	D13	60583440	60983440	60963295	60963867	GB_D13G2683	AT5G08330	TCP family transcription factor	Normal&Salt	MIC
TM82241	D13	60583440	60983440	60981592	60982221	GB_D13G2684	AT5G41020	myb family transcription factor	Normal&Salt	MIC
TM82241	D13	60583440	60983440	60982306	60982761	GB_D13G2685	-	-	Normal&Salt	MIC
