# Supplementary material for: Genome-wide association analysis reveals loci and candidate genes involved in fiber quality traits in sea island cotton (Gossypium barbadense)
Source: BMC Plant Biol. 2020 Jun 22;20:289. doi: 10.1186/s12870-020-02502-4 (PMC7310526; doi:10.1186/s12870-020-02502-4)
Supplement: Supplementary file 11 — Additional file 11 Table S6. GO analysis of genes specifically and simultaneously associated under normal and salt environments, respectively. [file 12870_2020_2502_MOESM11_ESM.xlsx]

## Sheet: Sheet1
Table S6 GO analysis of genes specifically and simultaneously associated under normal and salt environments, respectively.
Condition	GO_acc	Term_type	Term	Queryitem	Querytotal	Bgitem	Bgtotal	Pvalue
Normal	GO:0065007	P	biological regulation	36	93	6062	28362	0.00011
Normal	GO:0050794	P	regulation of cellular process	30	93	4857	28362	0.00028
Normal	GO:0050789	P	regulation of biological process	31	93	5306	28362	0.00058
Normal	GO:2001141	P	regulation of RNA biosynthetic process	17	93	2445	28362	0.0024
Normal	GO:0010468	P	regulation of gene expression	18	93	2814	28362	0.0044
Normal	GO:0019438	P	aromatic compound biosynthetic process	19	93	3058	28362	0.0046
Normal	GO:0097659	P	nucleic acid-templated transcription	17	93	2561	28362	0.0039
Normal	GO:0018130	P	heterocycle biosynthetic process	19	93	2957	28362	0.0032
Normal	GO:0009889	P	regulation of biosynthetic process	18	93	2752	28362	0.0035
Normal	GO:0034654	P	nucleobase-containing compound biosynthetic process	18	93	2781	28362	0.0039
Normal	GO:0006355	P	regulation of transcription, DNA-templated	17	93	2443	28362	0.0024
Normal	GO:0010556	P	regulation of macromolecule biosynthetic process	18	93	2666	28362	0.0025
Normal	GO:0006351	P	transcription, DNA-templated	17	93	2559	28362	0.0039
Normal	GO:0032774	P	RNA biosynthetic process	17	93	2566	28362	0.004
Normal	GO:0009987	P	cellular process	55	93	12771	28362	0.0044
Normal	GO:1903506	P	regulation of nucleic acid-templated transcription	17	93	2445	28362	0.0024
Normal	GO:0051252	P	regulation of RNA metabolic process	17	93	2474	28362	0.0027
Normal	GO:0031326	P	regulation of cellular biosynthetic process	18	93	2734	28362	0.0032
Normal	GO:0090304	P	nucleic acid metabolic process	22	93	3768	28362	0.0047
Normal	GO:2000112	P	regulation of cellular macromolecule biosynthetic process	18	93	2657	28362	0.0024
Normal	GO:0019219	P	regulation of nucleobase-containing compound metabolic process	17	93	2529	28362	0.0034
Normal	GO:0051171	P	regulation of nitrogen compound metabolic process	18	93	2739	28362	0.0033
Normal	GO:0006955	P	immune response	5	93	333	28362	0.0051
Normal	GO:0080090	P	regulation of primary metabolic process	18	93	2889	28362	0.0057
Normal	GO:1901362	P	organic cyclic compound biosynthetic process	19	93	3174	28362	0.0069
Normal	GO:0046483	P	heterocycle metabolic process	24	93	4433	28362	0.0079
Normal	GO:0002376	P	immune system process	5	93	369	28362	0.0077
Normal	GO:0044699	P	single-organism process	43	93	9448	28362	0.0066
Normal	GO:0006139	P	nucleobase-containing compound metabolic process	23	93	4178	28362	0.0077
Normal	GO:0031323	P	regulation of cellular metabolic process	18	93	2980	28362	0.0078
Normal	GO:0060255	P	regulation of macromolecule metabolic process	18	93	2998	28362	0.0083
Normal	GO:0051716	P	cellular response to stimulus	17	93	2856	28362	0.011
Normal	GO:0006725	P	cellular aromatic compound metabolic process	24	93	4588	28362	0.012
Normal	GO:0016070	P	RNA metabolic process	19	93	3403	28362	0.014
Normal	GO:0019222	P	regulation of metabolic process	18	93	3181	28362	0.015
Normal	GO:0050896	P	response to stimulus	30	93	6250	28362	0.015
Normal	GO:1901360	P	organic cyclic compound metabolic process	24	93	4700	28362	0.016
Normal	GO:0006807	P	nitrogen compound metabolic process	29	93	6241	28362	0.026
Normal	GO:0044700	P	single organism signaling	12	93	1995	28362	0.03
Normal	GO:0007165	P	signal transduction	12	93	1965	28362	0.027
Normal	GO:0044271	P	cellular nitrogen compound biosynthetic process	22	93	4436	28362	0.028
Normal	GO:0048367	P	shoot system development	7	93	896	28362	0.029
Normal	GO:0023052	P	signaling	12	93	1997	28362	0.03
Normal	GO:0009908	P	flower development	5	93	520	28362	0.029
Normal	GO:0044763	P	single-organism cellular process	30	93	6591	28362	0.03
Normal	GO:0090567	P	reproductive shoot system development	5	93	533	28362	0.032
Normal	GO:0010033	P	response to organic substance	12	93	2023	28362	0.033
Normal	GO:1901576	P	organic substance biosynthetic process	27	93	5913	28362	0.039
Normal	GO:0048523	P	negative regulation of cellular process	5	93	594	28362	0.047
Normal	GO:0044260	P	cellular macromolecule metabolic process	32	93	7410	28362	0.048
Salt	GO:0050896	P	response to stimulus	34	81	6250	28362	4.8e-05
Salt	GO:0071555	P	cell wall organization	6	81	518	28362	0.0038
Salt	GO:0032787	P	monocarboxylic acid metabolic process	6	81	481	28362	0.0027
Salt	GO:0010033	P	response to organic substance	13	81	2023	28362	0.0048
Salt	GO:0045229	P	external encapsulating structure organization	6	81	551	28362	0.0052
Salt	GO:0009653	P	anatomical structure morphogenesis	8	81	919	28362	0.0049
Salt	GO:0009628	P	response to abiotic stimulus	13	81	2022	28362	0.0048
Salt	GO:0005975	P	carbohydrate metabolic process	10	81	1144	28362	0.0016
Salt	GO:0009733	P	response to auxin	5	81	407	28362	0.0065
Salt	GO:0042221	P	response to chemical	16	81	2853	28362	0.0064
Salt	GO:0009607	P	response to biotic stimulus	9	81	1253	28362	0.0096
Salt	GO:0051704	P	multi-organism process	10	81	1631	28362	0.018
Salt	GO:0009605	P	response to external stimulus	10	81	1582	28362	0.015
Salt	GO:0006952	P	defense response	10	81	1566	28362	0.014
Salt	GO:0009725	P	response to hormone	10	81	1631	28362	0.018
Salt	GO:0071554	P	cell wall organization or biogenesis	6	81	704	28362	0.016
Salt	GO:0043207	P	response to external biotic stimulus	8	81	1212	28362	0.023
Salt	GO:0051707	P	response to other organism	8	81	1210	28362	0.023
Salt	GO:0009314	P	response to radiation	6	81	772	28362	0.024
Salt	GO:0009416	P	response to light stimulus	6	81	744	28362	0.02
Salt	GO:0009056	P	catabolic process	9	81	1430	28362	0.021
Salt	GO:1901575	P	organic substance catabolic process	8	81	1249	28362	0.027
Salt	GO:0009719	P	response to endogenous stimulus	10	81	1732	28362	0.026
Salt	GO:0051641	P	cellular localization	5	81	601	28362	0.029
Salt	GO:0019752	P	carboxylic acid metabolic process	6	81	864	28362	0.038
Salt	GO:0015031	P	protein transport	5	81	653	28362	0.04
Normal&Salt	GO:0044699	P	single-organism process	290	657	9448	28362	7.7e-09
Normal&Salt	GO:0009987	P	cellular process	367	657	12771	28362	2.4e-08
Normal&Salt	GO:0050789	P	regulation of biological process	179	657	5306	28362	8.2e-08
Normal&Salt	GO:0065007	P	biological regulation	195	657	6062	28362	5.1e-07
Normal&Salt	GO:0010089	P	xylem development	9	657	36	28362	6.3e-07
Normal&Salt	GO:0044763	P	single-organism cellular process	207	657	6591	28362	1e-06
Normal&Salt	GO:0050794	P	regulation of cellular process	162	657	4857	28362	8.9e-07
Normal&Salt	GO:0071704	P	organic substance metabolic process	302	657	10672	28362	9.7e-06
Normal&Salt	GO:0009888	P	tissue development	32	657	577	28362	1.1e-05
Normal&Salt	GO:0032502	P	developmental process	112	657	3233	28362	1.4e-05
Normal&Salt	GO:0048856	P	anatomical structure development	107	657	3146	28362	4.7e-05
Normal&Salt	GO:0044237	P	cellular metabolic process	278	657	9879	28362	5.1e-05
Normal&Salt	GO:0010087	P	phloem or xylem histogenesis	9	657	66	28362	4.9e-05
Normal&Salt	GO:0008152	P	metabolic process	329	657	12035	28362	5.7e-05
Normal&Salt	GO:0044767	P	single-organism developmental process	105	657	3131	28362	9.6e-05
Normal&Salt	GO:0010033	P	response to organic substance	73	657	2023	28362	0.00017
Normal&Salt	GO:0044238	P	primary metabolic process	273	657	9890	28362	0.00026
Normal&Salt	GO:0019222	P	regulation of metabolic process	104	657	3181	28362	0.00026
Normal&Salt	GO:0080090	P	regulation of primary metabolic process	96	657	2889	28362	0.00027
Normal&Salt	GO:0048507	P	meristem development	16	657	241	28362	0.00028
Normal&Salt	GO:1901698	P	response to nitrogen compound	17	657	264	28362	0.00026
Normal&Salt	GO:0030003	P	cellular cation homeostasis	11	657	122	28362	0.00023
Normal&Salt	GO:0031323	P	regulation of cellular metabolic process	99	657	2980	28362	0.00022
Normal&Salt	GO:0043412	P	macromolecule modification	86	657	2532	28362	0.0003
Normal&Salt	GO:0046483	P	heterocycle metabolic process	136	657	4433	28362	0.00039
Normal&Salt	GO:0016070	P	RNA metabolic process	109	657	3403	28362	0.00038
Normal&Salt	GO:0009892	P	negative regulation of metabolic process	26	657	521	28362	0.00036
Normal&Salt	GO:0009719	P	response to endogenous stimulus	63	657	1732	28362	0.00039
Normal&Salt	GO:0006725	P	cellular aromatic compound metabolic process	140	657	4588	28362	0.00039
Normal&Salt	GO:0060255	P	regulation of macromolecule metabolic process	98	657	2998	28362	0.0004
Normal&Salt	GO:0031497	P	chromatin assembly	6	657	39	28362	0.00051
Normal&Salt	GO:0090304	P	nucleic acid metabolic process	118	657	3768	28362	0.00049
Normal&Salt	GO:0050793	P	regulation of developmental process	29	657	627	28362	0.00054
Normal&Salt	GO:1901360	P	organic cyclic compound metabolic process	142	657	4700	28362	0.00054
Normal&Salt	GO:0006873	P	cellular ion homeostasis	11	657	138	28362	0.00061
Normal&Salt	GO:0050896	P	response to stimulus	181	657	6250	28362	0.0006
Normal&Salt	GO:0048518	P	positive regulation of biological process	37	657	881	28362	0.00058
Normal&Salt	GO:0032501	P	multicellular organismal process	98	657	3032	28362	0.00059
Normal&Salt	GO:0019725	P	cellular homeostasis	18	657	314	28362	0.00063
Normal&Salt	GO:2000243	P	positive regulation of reproductive process	7	657	59	28362	0.00072
Normal&Salt	GO:0044707	P	single-multicellular organism process	93	657	2875	28362	0.0008
Normal&Salt	GO:0006139	P	nucleobase-containing compound metabolic process	127	657	4178	28362	0.0009
Normal&Salt	GO:0055080	P	cation homeostasis	13	657	194	28362	0.00093
Normal&Salt	GO:0044260	P	cellular macromolecule metabolic process	208	657	7410	28362	0.001
Normal&Salt	GO:2000026	P	regulation of multicellular organismal development	22	657	442	28362	0.001
Normal&Salt	GO:1901700	P	response to oxygen-containing compound	56	657	1557	28362	0.001
Normal&Salt	GO:0055065	P	metal ion homeostasis	11	657	149	28362	0.0011
Normal&Salt	GO:0034605	P	cellular response to heat	5	657	31	28362	0.0012
Normal&Salt	GO:0007389	P	pattern specification process	13	657	201	28362	0.0013
Normal&Salt	GO:0007275	P	multicellular organism development	90	657	2811	28362	0.0013
Normal&Salt	GO:0010468	P	regulation of gene expression	90	657	2814	28362	0.0014
Normal&Salt	GO:0006464	P	cellular protein modification process	71	657	2126	28362	0.0016
Normal&Salt	GO:0009889	P	regulation of biosynthetic process	88	657	2752	28362	0.0016
Normal&Salt	GO:0036211	P	protein modification process	71	657	2126	28362	0.0016
Normal&Salt	GO:0006323	P	DNA packaging	6	657	51	28362	0.0018
Normal&Salt	GO:0009725	P	response to hormone	57	657	1631	28362	0.0018
Normal&Salt	GO:0006333	P	chromatin assembly or disassembly	6	657	52	28362	0.002
Normal&Salt	GO:0042221	P	response to chemical	90	657	2853	28362	0.002
Normal&Salt	GO:0048519	P	negative regulation of biological process	34	657	848	28362	0.002
Normal&Salt	GO:0051252	P	regulation of RNA metabolic process	80	657	2474	28362	0.0019
Normal&Salt	GO:0055076	P	transition metal ion homeostasis	8	657	92	28362	0.002
Normal&Salt	GO:0031326	P	regulation of cellular biosynthetic process	87	657	2734	28362	0.0019
Normal&Salt	GO:0019827	P	stem cell population maintenance	6	657	53	28362	0.0021
Normal&Salt	GO:0098727	P	maintenance of cell number	6	657	53	28362	0.0021
Normal&Salt	GO:0055082	P	cellular chemical homeostasis	11	657	163	28362	0.0021
Normal&Salt	GO:0098771	P	inorganic ion homeostasis	13	657	215	28362	0.0022
Normal&Salt	GO:0031324	P	negative regulation of cellular metabolic process	20	657	412	28362	0.0022
Normal&Salt	GO:0043170	P	macromolecule metabolic process	222	657	8111	28362	0.0024
Normal&Salt	GO:0010243	P	response to organonitrogen compound	11	657	166	28362	0.0024
Normal&Salt	GO:0071824	P	protein-DNA complex subunit organization	7	657	74	28362	0.0024
Normal&Salt	GO:0046916	P	cellular transition metal ion homeostasis	6	657	55	28362	0.0025
Normal&Salt	GO:0048580	P	regulation of post-embryonic development	17	657	329	28362	0.0025
Normal&Salt	GO:0010605	P	negative regulation of macromolecule metabolic process	22	657	480	28362	0.0027
Normal&Salt	GO:0009644	P	response to high light intensity	7	657	76	28362	0.0028
Normal&Salt	GO:0051171	P	regulation of nitrogen compound metabolic process	86	657	2739	28362	0.0029
Normal&Salt	GO:2001141	P	regulation of RNA biosynthetic process	78	657	2445	28362	0.0031
Normal&Salt	GO:0006355	P	regulation of transcription, DNA-templated	78	657	2443	28362	0.003
Normal&Salt	GO:1903506	P	regulation of nucleic acid-templated transcription	78	657	2445	28362	0.0031
Normal&Salt	GO:0006875	P	cellular metal ion homeostasis	8	657	101	28362	0.0034
Normal&Salt	GO:0019219	P	regulation of nucleobase-containing compound metabolic process	80	657	2529	28362	0.0034
Normal&Salt	GO:0009911	P	positive regulation of flower development	5	657	40	28362	0.0034
Normal&Salt	GO:0051239	P	regulation of multicellular organismal process	22	657	490	28362	0.0034
Normal&Salt	GO:0016043	P	cellular component organization	78	657	2456	28362	0.0034
Normal&Salt	GO:0034728	P	nucleosome organization	5	657	40	28362	0.0034
Normal&Salt	GO:0007568	P	aging	11	657	174	28362	0.0034
Normal&Salt	GO:0050801	P	ion homeostasis	13	657	229	28362	0.0037
Normal&Salt	GO:2000112	P	regulation of cellular macromolecule biosynthetic process	83	657	2657	28362	0.0039
Normal&Salt	GO:0048582	P	positive regulation of post-embryonic development	7	657	81	28362	0.0039
Normal&Salt	GO:0010556	P	regulation of macromolecule biosynthetic process	83	657	2666	28362	0.0042
Normal&Salt	GO:0010629	P	negative regulation of gene expression	19	657	415	28362	0.0051
Normal&Salt	GO:0033993	P	response to lipid	30	657	772	28362	0.0054
Normal&Salt	GO:0010200	P	response to chitin	9	657	134	28362	0.0054
Normal&Salt	GO:0051301	P	cell division	17	657	358	28362	0.0056
Normal&Salt	GO:0009737	P	response to abscisic acid	24	657	578	28362	0.0058
Normal&Salt	GO:0048522	P	positive regulation of cellular process	27	657	676	28362	0.0058
Normal&Salt	GO:0006796	P	phosphate-containing compound metabolic process	57	657	1735	28362	0.0062
Normal&Salt	GO:0097305	P	response to alcohol	24	657	583	28362	0.0064
Normal&Salt	GO:0044272	P	sulfur compound biosynthetic process	8	657	113	28362	0.0064
Normal&Salt	GO:0048509	P	regulation of meristem development	8	657	114	28362	0.0067
Normal&Salt	GO:0048589	P	developmental growth	20	657	458	28362	0.0068
Normal&Salt	GO:0031399	P	regulation of protein modification process	8	657	115	28362	0.007
Normal&Salt	GO:0010073	P	meristem maintenance	8	657	116	28362	0.0073
Normal&Salt	GO:0006793	P	phosphorus metabolic process	57	657	1751	28362	0.0074
Normal&Salt	GO:0048523	P	negative regulation of cellular process	24	657	594	28362	0.0079
Normal&Salt	GO:0006468	P	protein phosphorylation	34	657	936	28362	0.0084
Normal&Salt	GO:0016310	P	phosphorylation	43	657	1254	28362	0.0085
Normal&Salt	GO:0016114	P	terpenoid biosynthetic process	8	657	120	28362	0.0088
Normal&Salt	GO:0016071	P	mRNA metabolic process	18	657	409	28362	0.0092
Normal&Salt	GO:0003002	P	regionalization	10	657	173	28362	0.0091
Normal&Salt	GO:0097659	P	nucleic acid-templated transcription	78	657	2561	28362	0.0092
Normal&Salt	GO:0006351	P	transcription, DNA-templated	78	657	2559	28362	0.009
Normal&Salt	GO:0032774	P	RNA biosynthetic process	78	657	2566	28362	0.0096
Normal&Salt	GO:0032268	P	regulation of cellular protein metabolic process	16	657	350	28362	0.0098
Normal&Salt	GO:0007126	P	meiotic nuclear division	7	657	99	28362	0.01
Normal&Salt	GO:0009909	P	regulation of flower development	9	657	150	28362	0.011
Normal&Salt	GO:0042592	P	homeostatic process	22	657	542	28362	0.01
Normal&Salt	GO:0006325	P	chromatin organization	15	657	322	28362	0.01
Normal&Salt	GO:0048831	P	regulation of shoot system development	11	657	204	28362	0.01
Normal&Salt	GO:0007010	P	cytoskeleton organization	10	657	177	28362	0.011
Normal&Salt	GO:0051240	P	positive regulation of multicellular organismal process	7	657	100	28362	0.011
Normal&Salt	GO:0051716	P	cellular response to stimulus	85	657	2856	28362	0.011
Normal&Salt	GO:0044255	P	cellular lipid metabolic process	25	657	649	28362	0.012
Normal&Salt	GO:2000241	P	regulation of reproductive process	13	657	266	28362	0.012
Normal&Salt	GO:0051338	P	regulation of transferase activity	6	657	78	28362	0.012
Normal&Salt	GO:0006605	P	protein targeting	11	657	209	28362	0.012
Normal&Salt	GO:0009890	P	negative regulation of biosynthetic process	16	657	360	28362	0.012
Normal&Salt	GO:0048367	P	shoot system development	32	657	896	28362	0.013
Normal&Salt	GO:0005975	P	carbohydrate metabolic process	39	657	1144	28362	0.013
Normal&Salt	GO:0051094	P	positive regulation of developmental process	7	657	104	28362	0.013
Normal&Salt	GO:1903046	P	meiotic cell cycle process	7	657	104	28362	0.013
Normal&Salt	GO:0018130	P	heterocycle biosynthetic process	87	657	2957	28362	0.014
Normal&Salt	GO:0045859	P	regulation of protein kinase activity	5	657	58	28362	0.014
Normal&Salt	GO:0051321	P	meiotic cell cycle	9	657	158	28362	0.014
Normal&Salt	GO:0006996	P	organelle organization	44	657	1335	28362	0.015
Normal&Salt	GO:0045892	P	negative regulation of transcription, DNA-templated	11	657	215	28362	0.014
Normal&Salt	GO:0071840	P	cellular component organization or biogenesis	83	657	2812	28362	0.015
Normal&Salt	GO:0019751	P	polyol metabolic process	5	657	59	28362	0.015
Normal&Salt	GO:0043549	P	regulation of kinase activity	5	657	60	28362	0.016
Normal&Salt	GO:0034654	P	nucleobase-containing compound biosynthetic process	82	657	2781	28362	0.016
Normal&Salt	GO:0001932	P	regulation of protein phosphorylation	5	657	61	28362	0.017
Normal&Salt	GO:0051174	P	regulation of phosphorus metabolic process	6	657	85	28362	0.017
Normal&Salt	GO:0033365	P	protein localization to organelle	11	657	221	28362	0.017
Normal&Salt	GO:0019220	P	regulation of phosphate metabolic process	6	657	85	28362	0.017
Normal&Salt	GO:0071103	P	DNA conformation change	6	657	85	28362	0.017
Normal&Salt	GO:0009653	P	anatomical structure morphogenesis	32	657	919	28362	0.018
Normal&Salt	GO:0051246	P	regulation of protein metabolic process	16	657	376	28362	0.018
Normal&Salt	GO:0006721	P	terpenoid metabolic process	8	657	137	28362	0.018
Normal&Salt	GO:0040007	P	growth	25	657	678	28362	0.019
Normal&Salt	GO:0070887	P	cellular response to chemical stimulus	39	657	1176	28362	0.019
Normal&Salt	GO:0006790	P	sulfur compound metabolic process	13	657	286	28362	0.02
Normal&Salt	GO:0006066	P	alcohol metabolic process	6	657	88	28362	0.02
Normal&Salt	GO:0001101	P	response to acid chemical	39	657	1181	28362	0.02
Normal&Salt	GO:0006810	P	transport	71	657	2391	28362	0.021
Normal&Salt	GO:0009408	P	response to heat	10	657	199	28362	0.021
Normal&Salt	GO:1901362	P	organic cyclic compound biosynthetic process	91	657	3174	28362	0.021
Normal&Salt	GO:0009642	P	response to light intensity	8	657	144	28362	0.023
Normal&Salt	GO:2000113	P	negative regulation of cellular macromolecule biosynthetic process	14	657	323	28362	0.022
Normal&Salt	GO:0006397	P	mRNA processing	14	657	324	28362	0.023
Normal&Salt	GO:0065004	P	protein-DNA complex assembly	5	657	66	28362	0.022
Normal&Salt	GO:1903507	P	negative regulation of nucleic acid-templated transcription	11	657	231	28362	0.023
Normal&Salt	GO:1902679	P	negative regulation of RNA biosynthetic process	11	657	231	28362	0.023
Normal&Salt	GO:0051172	P	negative regulation of nitrogen compound metabolic process	15	657	356	28362	0.023
Normal&Salt	GO:0019438	P	aromatic compound biosynthetic process	88	657	3058	28362	0.022
Normal&Salt	GO:0042742	P	defense response to bacterium	15	657	354	28362	0.022
Normal&Salt	GO:0031327	P	negative regulation of cellular biosynthetic process	15	657	355	28362	0.022
Normal&Salt	GO:0042325	P	regulation of phosphorylation	5	657	67	28362	0.024
Normal&Salt	GO:0051253	P	negative regulation of RNA metabolic process	11	657	232	28362	0.023
Normal&Salt	GO:0051234	P	establishment of localization	71	657	2406	28362	0.024
Normal&Salt	GO:0008610	P	lipid biosynthetic process	20	657	522	28362	0.023
Normal&Salt	GO:0006396	P	RNA processing	25	657	693	28362	0.023
Normal&Salt	GO:0006950	P	response to stress	99	657	3506	28362	0.024
Normal&Salt	GO:0009266	P	response to temperature stimulus	21	657	559	28362	0.025
Normal&Salt	GO:0007166	P	cell surface receptor signaling pathway	11	657	234	28362	0.025
Normal&Salt	GO:0055067	P	monovalent inorganic cation homeostasis	5	657	68	28362	0.025
Normal&Salt	GO:0008380	P	RNA splicing	11	657	236	28362	0.026
Normal&Salt	GO:0048278	P	vesicle docking	5	657	69	28362	0.026
Normal&Salt	GO:0010051	P	xylem and phloem pattern formation	5	657	69	28362	0.026
Normal&Salt	GO:0071310	P	cellular response to organic substance	34	657	1023	28362	0.026
Normal&Salt	GO:0009056	P	catabolic process	45	657	1430	28362	0.027
Normal&Salt	GO:0044702	P	single organism reproductive process	48	657	1544	28362	0.027
Normal&Salt	GO:0019439	P	aromatic compound catabolic process	9	657	178	28362	0.027
Normal&Salt	GO:0007165	P	signal transduction	59	657	1965	28362	0.028
Normal&Salt	GO:0090567	P	reproductive shoot system development	20	657	533	28362	0.028
Normal&Salt	GO:0043933	P	macromolecular complex subunit organization	26	657	745	28362	0.03
Normal&Salt	GO:0034599	P	cellular response to oxidative stress	6	657	97	28362	0.03
Normal&Salt	GO:0051704	P	multi-organism process	50	657	1631	28362	0.03
Normal&Salt	GO:0022406	P	membrane docking	5	657	72	28362	0.031
Normal&Salt	GO:0010558	P	negative regulation of macromolecule biosynthetic process	14	657	339	28362	0.031
Normal&Salt	GO:1901361	P	organic cyclic compound catabolic process	9	657	183	28362	0.031
Normal&Salt	GO:0009651	P	response to salt stress	21	657	574	28362	0.031
Normal&Salt	GO:0008299	P	isoprenoid biosynthetic process	8	657	154	28362	0.032
Normal&Salt	GO:0044764	P	multi-organism cellular process	8	657	156	28362	0.034
Normal&Salt	GO:0007154	P	cell communication	65	657	2223	28362	0.035
Normal&Salt	GO:0010228	P	vegetative to reproductive phase transition of meristem	9	657	187	28362	0.035
Normal&Salt	GO:0044710	P	single-organism metabolic process	109	657	3970	28362	0.035
Normal&Salt	GO:0045934	P	negative regulation of nucleobase-containing compound metabolic process	11	657	249	28362	0.036
Normal&Salt	GO:0044700	P	single organism signaling	59	657	1995	28362	0.036
Normal&Salt	GO:0023052	P	signaling	59	657	1997	28362	0.036
Normal&Salt	GO:0032940	P	secretion by cell	6	657	103	28362	0.038
Normal&Salt	GO:0035556	P	intracellular signal transduction	23	657	660	28362	0.039
Normal&Salt	GO:0009908	P	flower development	19	657	520	28362	0.04
Normal&Salt	GO:0006979	P	response to oxidative stress	17	657	453	28362	0.041
Normal&Salt	GO:0051179	P	localization	72	657	2517	28362	0.04
Normal&Salt	GO:0072594	P	establishment of protein localization to organelle	9	657	192	28362	0.04
Normal&Salt	GO:0048878	P	chemical homeostasis	14	657	352	28362	0.041
Normal&Salt	GO:0046467	P	membrane lipid biosynthetic process	5	657	78	28362	0.04
Normal&Salt	GO:1901575	P	organic substance catabolic process	39	657	1249	28362	0.041
Normal&Salt	GO:0008033	P	tRNA processing	5	657	79	28362	0.042
Normal&Salt	GO:0000160	P	phosphorelay signal transduction system	10	657	225	28362	0.042
Normal&Salt	GO:0048513	P	animal organ development	16	657	422	28362	0.043
Normal&Salt	GO:0006839	P	mitochondrial transport	6	657	107	28362	0.044
Normal&Salt	GO:0006887	P	exocytosis	5	657	80	28362	0.044
Normal&Salt	GO:0022414	P	reproductive process	51	657	1715	28362	0.045
Normal&Salt	GO:0006970	P	response to osmotic stress	22	657	636	28362	0.046
Normal&Salt	GO:0000003	P	reproduction	51	657	1721	28362	0.047
Normal&Salt	GO:0032269	P	negative regulation of cellular protein metabolic process	7	657	138	28362	0.047
Normal&Salt	GO:0006807	P	nitrogen compound metabolic process	163	657	6241	28362	0.049
Normal&Salt	GO:0051248	P	negative regulation of protein metabolic process	7	657	139	28362	0.049
Normal&Salt	GO:1901137	P	carbohydrate derivative biosynthetic process	13	657	329	28362	0.049
Normal&Salt	GO:0042744	P	hydrogen peroxide catabolic process	5	657	83	28362	0.05
Normal&Salt	GO:0000226	P	microtubule cytoskeleton organization	5	657	83	28362	0.05
Normal&Salt	GO:0043900	P	regulation of multi-organism process	6	657	111	28362	0.05
