# Supplementary material for: Genome-wide association analysis reveals loci and candidate genes involved in fiber quality traits in sea island cotton (Gossypium barbadense)
Source: BMC Plant Biol. 2020 Jun 22;20:289. doi: 10.1186/s12870-020-02502-4 (PMC7310526; doi:10.1186/s12870-020-02502-4)
Supplement: Supplementary file 12 — Additional file 12 Table S7. Expression profile of genes located in QTL regions related to fiber qualities. [file 12870_2020_2502_MOESM12_ESM.xlsx]

## Sheet: Sheet1
Table S7 Expression profile of genes located in QTL regions related to fiber qualities.
Gene ID from H7124	ArabID	ArabDesc	Condition	root	stem	leaf	petal	torus	sepal	bract	anther	filament	pistil	-3DPA	-1DPA	10DPA_Ovule	20DPA_Ovule	25DPA_Ovule	0DPA	1DPA	3DPA	5DPA	10DPA_Fiber	20DPA_Fiber	25DPA_Fiber
GB_A01G2439	AT2G43190	ribonuclease P family protein	Normal&Salt	5.09023	3.3001	1.50441	2.87137	3.20646	4.15581	2.29704	4.7391	4.09121	4.58751	4.75655	7.36372	3.32088	3.11092	1.73186	7.40548	6.15156	3.2311	2.73928	0.529656	0.359762	2.36258
GB_A01G2449	AT2G28550	related to AP2.7	Normal&Salt	6.58658	7.78069	0.633837	3.1186	2.96938	1.59585	1.27573	7.10407	10.5782	5.23482	5.64339	7.0732	2.37648	4.75277	3.97635	12.9964	5.28732	6.07739	3.60708	0.741403	1.12456	4.51647
GB_A03G0336	AT2G30260	U2 small nuclear ribonucleoprotein B	Normal&Salt	35.57	28.8981	15.6285	14.7792	41.6003	36.5502	21.1715	10.9265	22.7107	51.4643	42.7626	52.7102	47.8059	42.1294	20.9319	56.0418	43.4769	49.0591	33.3566	24.0802	15.5497	34.7472
GB_A03G0337	AT5G01720	RNI-like superfamily protein	Normal&Salt	4.56706	5.50382	1.65026	20.3765	10.1414	9.00843	6.67347	18.2161	20.1225	5.76848	22.0626	30.6239	8.66707	10.7659	5.10279	30.9136	21.3358	14.933	7.48805	4.90502	1.56229	9.70759
GB_A03G1368	AT1G24706	THO2	Normal	5.73276	6.37268	2.80069	6.21513	7.1353	8.52686	4.11985	5.33565	5.98272	11.1258	10.5152	15.2787	6.65011	8.95448	2.09077	15.7939	13.1561	9.62457	10.0083	1.85604	1.65756	3.11911
GB_A05G1728	AT1G11700	senescence regulator (Protein of unknown function%2C DUF584)	Normal&Salt	48.6831	75.5657	18.3077	84.8132	21.9613	13.498	14.1106	20.6864	16.5263	29.3985	38.5017	14.8043	25.4639	24.5319	8.10248	127.425	29.4159	14.3337	12.1424	2.56467	12.0938	9.33195
GB_A05G1730	AT4G04670	Met-10+ like family protein / kelch repeat-containing protein	Normal&Salt	2.28316	4.7191	1.85328	1.72382	6.48968	7.04526	3.0289	0.526461	0.933403	6.49006	3.91841	7.49188	3.13548	4.86481	1.01708	8.76865	7.04802	4.60683	3.33994	1.99332	0.680598	2.97291
GB_A05G1779	AT4G16480	inositol transporter 4	Normal&Salt	0.014306	0	0	0.189839	0.0735453	0	0	0.350142	0.0324663	0	0.996611	1.1776	0	0	0	5.52511	1.27568	0.045882	0.0102877	0	0	0.164888
GB_A05G1799	-	-	Normal&Salt	0.057745	0.45249	0.0780747	0.500553	0.0636367	0.139045	0.707512	0.140385	0.208319	0.0447393	0.335445	4.01657	0.678827	1.19575	0.0254945	6.12556	1.16148	0.172657	1.00226	0.17804	0.220443	0.508517
GB_A06G0025	AT4G24200	Transcription elongation factor (TFIIS) family protein	Salt	3.37782	3.20591	1.25971	1.91287	3.64209	3.08435	2.56687	4.3796	2.26753	6.75727	8.2311	10.1417	3.27736	4.63816	1.33036	11.1259	8.74341	4.28149	5.08784	0.705632	0.498392	2.81087
GB_A06G0053	AT1G19870	IQ-domain 32	Salt	18.5494	12.8113	6.79353	19.4463	26.9205	27.6001	13.362	18.8362	19.3313	43.0178	52.3109	57.6067	31.7025	21.6942	21.2077	58.3194	53.7867	41.5441	46.7616	7.50567	8.36386	15.6206
GB_A06G2078	AT2G40030	nuclear RNA polymerase D1B	Normal&Salt	8.46175	9.76851	2.76523	2.20697	9.91372	8.72341	3.57348	2.07019	2.51016	20.7993	27.5898	30.5466	16.8136	15.1875	2.16172	34.8444	24.447	21.6684	20.5256	9.04596	1.53967	9.31733
GB_A07G0126	AT4G26100	casein kinase 1	Normal&Salt	37.6346	36.0394	11.6044	52.3438	27.0744	28.6808	32.6503	36.3826	37.5679	34.4524	43.661	39.3742	31.3681	34.8102	34.3218	56.4766	46.6165	27.4798	32.3748	16.7952	25.6118	25.7343
GB_A08G1694	AT2G18390	ADP-ribosylation factor family protein	Normal&Salt	0.361383	0.632846	0.631709	0.617264	1.39056	0.329468	0.665613	0.234015	0.572328	2.09237	3.44588	5.1807	1.94261	2.97999	1.06662	7.58896	5.74926	2.87463	1.11878	0.481527	0.686106	1.86165
GB_A08G1695	AT4G12080	AT-hook motif nuclear-localized protein 1	Normal&Salt	5.14184	4.56117	2.21302	1.39042	7.45152	5.71615	4.13078	1.02134	0.843897	18.1931	23.132	17.4122	14.9083	11.9287	1.2168	25.6411	22.4285	15.1512	8.28662	1.02739	1.59523	8.80842
GB_A10G0285	AT5G44210	erf domain protein 9	Normal	268.3	375.651	146.08	221.413	333.738	285.854	167.012	341.751	279.633	243.305	559.324	450.948	34.2616	55.1348	31.4347	678.221	511.5	95.72	93.9441	11.3145	24.2353	37.6129
GB_A10G0292	AT1G28440	HAESA-like 1	Normal	15.5658	30.9744	14.0353	3.93672	8.89355	15.3325	10.5068	1.73814	3.71092	41.6824	38.3612	77.5748	16.9546	14.8059	1.80797	92.2343	43.1837	24.6049	25.8456	4.48289	1.9107	10.752
GB_A10G0307	AT2G34040	Apoptosis inhibitory protein 5 (API5)	Normal	23.0914	23.5226	13.483	10.7435	25.6135	27.3357	13.8345	13.8388	11.4705	34.9366	24.4798	37.0152	23.3513	36.3751	7.94619	41.8125	40.5545	26.7557	23.2543	9.36318	6.84869	17.9929
GB_D02G0267	AT3G54610	histone acetyltransferase of the GNAT family 1	Normal&Salt	1.91787	1.5553	1.1227	2.68234	1.63065	2.41777	2.66619	1.95802	2.74702	2.08648	1.7219	7.59692	3.8878	3.67468	0.614121	8.80333	7.24785	4.59776	3.06796	1.59022	1.19152	0.840672
GB_D02G2298	AT2G14740	vaculolar sorting receptor 3	Normal&Salt	4.16367	6.43816	2.15863	4.46131	5.1771	5.37641	5.75439	9.13296	10.1611	3.44798	9.98378	5.67016	2.96761	3.62635	10.0038	10.3563	9.91535	5.58198	5.47002	3.6696	3.29014	3.68592
GB_D03G1599	AT5G60800	Heavy metal transport/detoxification superfamily protein	Normal&Salt	3.11891	6.53065	4.63851	0.0762897	24.8702	13.9446	1.3401	0.438235	0.970463	28.5179	39.4302	75.3152	46.781	34.2892	9.03427	85.7396	73.4587	47.6951	49.9061	37.5974	3.45606	15.5574
GB_D05G3615	AT1G78650	DNA-directed DNA polymerase	Normal&Salt	3.80246	2.41108	1.1061	0.740039	2.50902	2.14655	0.995683	2.84783	1.47644	10.0792	7.63761	8.5027	1.53283	5.05904	1.11531	11.1952	9.44776	5.31925	3.29958	1.303	0.514817	2.27258
GB_D05G3958	AT1G50660	actin cytoskeleton-regulatory complex pan-like protein	Normal&Salt	12.3626	12.6845	2.95502	1.05357	5.29435	2.61564	2.1284	1.38022	2.08025	9.83612	12.7764	9.53778	3.18507	11.1697	1.36869	18.8981	14.3836	9.12619	4.67807	0.728962	1.18343	7.81763
GB_D06G0499	AT1G11040	HSP40/DnaJ peptide-binding protein	Normal&Salt	0.428957	0.884495	0	2.86089	0.208484	0	0.822575	18.5037	8.42274	1.17061	8.11029	8.54616	1.09584	0.689428	11.8981	27.5135	19.1358	15.9231	16.9549	2.65664	2.99637	0.719869
GB_D06G2068	-	-	Normal&Salt	7.6575	7.09799	2.79128	3.30468	6.52897	5.09124	5.55595	4.37082	4.53516	8.92888	11.0344	11.8301	7.00052	7.77045	2.90242	23.5951	14.2589	8.08736	8.32666	2.04609	1.19242	3.4866
GB_D06G2075	AT3G42170	BED zinc finger and hAT dimerization domain-containing protein DAYSLEEPER	Normal&Salt	1.27772	1.08395	0.911418	1.09858	1.13872	1.03422	1.2029	0.635431	0.852265	1.45836	1.54109	2.53433	1.41226	2.05122	0.349866	3.10294	2.40307	2.14913	1.5629	0.539174	0.482564	0.601038
GB_D06G2206	AT3G08720	serine/threonine protein kinase 2	Normal&Salt	14.7261	18.4283	11.6661	43.3075	23.7883	22.0741	17.3197	54.215	53.5123	19.6185	44.7263	34.9759	38.7228	29.0172	44.7524	55.4842	54.921	32.9796	41.7051	29.1419	41.8872	24.068
GB_D06G2218	AT1G17820	testis-expressed sequence 2-like protein (DUF2404)	Normal&Salt	0.54268	1.13641	1.02184	0.512352	0.433415	0.602964	0.574846	1.60373	0.767928	0.542639	2.29552	4.11655	1.68707	1.21539	3.13809	5.97971	2.40464	1.8094	1.71412	3.13909	3.8538	0.404519
GB_D06G2228	AT1G79000	histone acetyltransferase of the CBP family 1	Normal&Salt	5.22797	6.91857	1.96604	7.37125	5.82988	7.45067	4.40182	7.21042	6.84582	6.5153	5.6499	6.70419	3.56517	4.45212	2.32904	8.96631	7.35519	3.77229	6.69525	1.55131	0.893049	2.55997
GB_D09G2485	AT4G15563	F-box-like protein	Normal&Salt	3.36426	1.86854	0.589651	0.884534	2.01293	1.37404	0.668796	0.304685	0.410075	4.54843	3.97766	3.02674	1.65029	1.49317	0.074676	4.67002	2.95583	3.4664	3.24188	0.644189	0.0572827	2.30918
GB_D09G2489	AT5G49480	Ca2+-binding protein 1	Normal&Salt	71.0496	32.9745	44.137	215.497	68.0113	77.3451	86.6814	158.995	102.277	11.7378	115.867	54.7162	13.7879	15.4248	7.54288	277.483	189.472	14.2162	15.4652	3.01613	6.53086	7.92302
GB_D09G2500	-	-	Normal&Salt	0	0.146822	0.467948	0.280793	0.10343	0.164165	0.541341	1.37838	0.269841	0.341308	0.977859	1.14924	0	1.3442	0	3.16077	1.50878	0.225272	0.355046	0.0599727	0.0703453	0.747965
GB_D09G2502	AT3G06670	binding protein	Normal&Salt	8.44493	9.44373	4.27541	8.18651	8.22434	9.45632	6.71207	9.62737	7.08648	9.44756	16.9306	19.4553	8.16305	8.54037	3.93609	19.5831	18.1129	8.76278	10.6076	2.72548	1.86774	4.11471
GB_D09G2514	AT3G06790	plastid developmental protein DAG	Normal&Salt	15.0402	15.9598	10.731	8.74582	23.0764	22.281	14.759	8.95686	8.85614	20.8482	18.1095	20.7842	15.6436	8.80232	16.6159	24.8233	21.6199	19.6695	12.1054	19.9744	9.53804	11.2093
GB_D09G2567	AT5G66520	Tetratricopeptide repeat (TPR)-like superfamily protein	Normal&Salt	4.38282	4.36324	5.03737	3.67239	6.41951	9.01546	6.75706	2.02843	1.80419	7.98968	3.51109	8.86615	3.0339	1.86073	1.48842	9.51196	5.68159	3.82318	3.54133	2.0976	1.41338	1.5539
GB_D11G2897	AT3G05660	receptor like protein 33	Normal	0.401529	0.459291	0.209748	0.853929	0.548273	0.456129	0.579418	1.0043	1.71781	0.424019	1.75595	1.8677	0.534924	1.53968	0.652389	4.40994	1.57261	2.65068	1.4142	0.00970667	0.181799	0.728207
GB_D12G2200	AT5G50870	ubiquitin-conjugating enzyme 27	Normal&Salt	34.3579	29.6619	30.7148	27.2859	58.2924	42.7097	37.7475	14.2382	26.1638	54.8732	67.0929	76.3526	62.6212	40.1524	49.8678	78.8143	75.5647	67.8289	45.2723	48.3119	50.3286	43.41
GB_D12G2205	AT5G23690	Polynucleotide adenylyltransferase family protein	Normal&Salt	5.3291	5.39622	13.5391	2.91375	8.18487	9.48994	9.96294	2.60044	2.1566	9.97642	10.8524	13.9251	5.15841	6.82872	1.13234	16.3303	12.0372	6.1484	5.80441	1.22143	0.935477	6.56238
GB_D13G2575	AT1G08460	histone deacetylase 8	Normal&Salt	6.69247	4.25267	4.02028	3.116	6.99009	5.97204	5.35667	3.09639	2.26335	11.6448	12.6122	21.8143	8.26929	7.02066	2.24653	24.0882	18.2214	15.8208	9.84256	6.10866	3.0692	6.12402
GB_D13G2576	AT3G44190	FAD/NAD(P)-binding oxidoreductase family protein	Normal&Salt	47.8682	11.8875	7.64095	17.1811	10.0806	18.4463	12.0946	20.4465	15.7853	8.14388	14.8093	62.4825	14.6329	7.01248	12.5134	93.3429	24.8797	9.54133	13.9375	35.8985	13.3357	7.16235
GB_D13G2578	AT1G54490	exoribonuclease 4	Normal&Salt	8.24653	8.49254	4.95999	6.86278	12.4311	10.8372	7.62028	8.99041	7.6545	11.3867	25.7867	26.8993	16.7345	6.17304	5.76167	28.7703	19.5921	19.9967	19.1471	3.42497	2.74729	7.7247
GB_D13G2582	AT5G22220	E2F transcription factor 1	Normal&Salt	11.7006	9.29403	5.86516	8.2229	10.3629	11.8141	8.66718	8.10556	8.07407	14.1312	20.2821	24.2001	14.5917	8.32473	7.21163	26.701	25.3757	17.2996	15.9893	9.5824	5.89417	6.71451
GB_D13G2639	AT2G28930	protein kinase 1B	Normal&Salt	17.6848	23.8528	20.2322	16.938	19.9066	25.1221	28.2192	13.2537	20.9184	13.8233	33.2047	33.887	9.0459	16.0547	2.81873	41.5422	38.7024	19.6216	12.5832	0.506757	1.38444	18.133
GB_D13G2647	AT5G59970	Histone superfamily protein	Normal&Salt	70.2233	30.9554	64.5019	0.306911	19.3739	0.0642567	9.34624	0.833958	3.34714	156.082	216.037	293.302	16.9845	130.141	0.322091	322.988	285.321	71.2744	18.4256	1.89039	0	40.5673
GB_D13G2652	AT3G45980	Histone superfamily protein	Normal&Salt	117.001	55.2254	95.5412	8.27068	37.3239	9.3935	19.3708	7.51099	11.5762	277.619	344.095	409.676	23.9684	125.52	1.73791	525.046	413.24	77.7691	22.6104	2.6174	0.580755	47.0134
GB_D13G2654	AT2G28710	C2H2-type zinc finger family protein	Normal&Salt	55.3449	41.7028	29.019	40.2281	51.1433	31.7948	21.5656	42.239	15.7264	7.85775	36.3964	5.97105	0.436063	1.95436	0.196127	90.2362	80.3241	0.867849	2.94949	0.135875	1.35001	1.29749
GB_A01G2472	AT5G02560	histone H2A 12	Normal&Salt	19.5359	9.94059	12.1	5.70803	12.8317	13.0655	15.6162	2.76857	3.84754	32.0577	19.1039	38.9889	19.7737	32.2901	1.47583	32.9575	44.2913	33.0745	22.7216	10.3821	11.5903	6.10058
GB_A01G2473	AT5G02560	histone H2A 12	Normal&Salt	160.341	74.3904	120.127	36.2347	67.7253	39.5828	40.8794	47.176	37.0408	271.372	270.078	323.463	61.4518	265.855	23.6568	260.487	329.107	141.629	90.0964	32.1764	19.9405	162.531
GB_A01G2484	AT5G59970	Histone superfamily protein	Normal&Salt	101.696	38.5571	57.7271	40.6688	43.0518	21.4215	18.1904	32.7265	27.1236	186.877	159.677	236.63	43.0297	121.76	4.77882	196.752	238.692	110.36	76.9065	10.7308	11.4068	67.1093
GB_A03G0333	AT2G30280	RNA-directed DNA methylation 4	Normal&Salt	6.97681	6.98317	3.44695	3.12587	6.55129	6.94966	4.68563	2.95106	2.2335	11.8408	13.4375	16.5339	9.35771	8.03329	3.93783	12.3081	17.4487	14.7711	10.8427	7.57341	3.27287	6.52363
GB_A03G0341	AT5G58440	sorting nexin 2A	Normal&Salt	30.4296	33.0199	13.4741	30.7902	38.0923	39.6338	22.602	28.4325	32.0826	37.6089	47.2627	43.5271	39.4888	47.9158	41.3394	41.9174	48.3732	33.5212	38.7056	27.8352	24.2262	34.4881
GB_A05G1706	AT1G11530	C-terminal cysteine residue is changed to a serine 1	Normal&Salt	57.8275	50.9411	19.7625	93.2268	22.8175	41.2606	52.1098	85.002	74.2917	35.4184	994.303	632.464	124.236	49.6984	244.629	906.047	1219.83	258.662	184.828	28.8312	158.124	109.729
GB_A05G1755	AT1G62330	O-fucosyltransferase family protein	Normal&Salt	3.58148	3.91856	1.98884	5.89393	4.81169	3.68186	6.47679	2.29143	3.26006	6.3993	16.2305	14.7467	6.34077	6.67946	2.38646	13.5079	25.337	7.84052	11.5803	9.45405	1.82492	3.75167
GB_A07G0102	AT5G56750	N-MYC downregulated-like 1	Normal&Salt	18.1143	14.6826	8.97891	5.46707	17.1156	11.5957	10.0726	3.16045	4.20211	19.9025	20.0434	21.8265	12.434	8.63019	9.42005	20.8657	23.7359	10.9432	7.21355	2.23168	6.67593	7.07556
GB_A10G0269	AT1G53035	transmembrane protein	Normal	14.6012	24.2003	7.45568	46.5651	28.9847	21.0751	52.6785	30.9621	28.3391	16.0668	42.9962	24.7268	15.5619	2.42663	8.62527	47.6055	64.4504	34.6425	34.0343	2.60187	3.11417	8.36556
GB_A10G0271	AT4G32480	sugar phosphate exchanger%2C putative (DUF506)	Normal	4.21524	11.602	2.63771	26.9039	25.7237	34.1677	10.0374	25.4768	18.931	20.4257	146.292	169.525	17.3556	1.59329	9.0202	103.359	197.099	46.7288	55.0546	4.12442	1.68223	5.23056
GB_D02G2309	AT2G23090	Uncharacterized protein family SERF	Normal&Salt	204.891	180.856	60.8856	251.83	350.791	243.621	178.005	167.07	196.981	281.879	318.701	217.139	206.127	108.567	152.764	313.053	363.578	275.581	198.829	167.566	231.18	146.854
GB_D05G2992	AT4G23440	Disease resistance protein (TIR-NBS class)	Normal&Salt	0.602302	0.276788	0.119987	0.00628133	0.190353	0.087406	0.138177	0.002131	0.0373673	1.79771	14.6555	10.3953	2.72823	1.7307	0.078936	6.33768	14.7214	6.9964	8.53866	2.55477	0.058404	0.935461
GB_D06G2067	AT3G10390	protein FLOWERING locus D-like protein	Normal&Salt	3.50467	4.58401	1.14246	1.8644	3.52549	4.18391	2.43795	1.45594	1.66671	5.211	5.70882	8.3871	3.75464	3.95488	1.234	8.72825	9.02845	4.05365	3.94999	1.91212	0.789969	2.60271
GB_D06G2071	AT2G39170	MEF2BNB-like protein	Normal&Salt	11.988	7.37243	6.85136	10.929	6.39869	8.8779	8.80888	10.2429	10.2145	6.06404	15.3679	19.1997	5.84143	7.67202	7.45804	18.5632	20.3979	14.2416	14.612	2.65199	4.32013	8.05564
GB_D09G2576	AT5G07910	Leucine-rich repeat (LRR) family protein	Normal&Salt	4.99459	4.43827	1.96294	8.26545	3.198	5.16628	6.40948	5.61029	6.76319	2.77736	7.01076	6.16188	4.4098	4.09173	6.58352	6.66547	8.67747	4.46879	3.38515	3.56667	3.9796	2.39561
GB_D12G2212	AT3G59280	Protein Transporter%2C Pam16	Normal&Salt	9.40534	11.2715	18.1355	5.46627	14.9184	17.4488	17.3254	2.86677	3.56962	13.0443	12.7678	15.7188	9.47221	5.88609	3.93438	16.9528	22.1564	9.55895	4.95541	6.82542	2.2946	7.06224
GB_D13G2584	-	-	Normal&Salt	5.27645	5.12025	3.06689	4.26818	7.20624	6.76087	6.042	2.37188	4.92613	8.21866	7.58961	13.0358	7.83987	5.87728	3.61233	12.4865	14.0002	9.01985	8.19819	3.63832	1.94788	6.14284
GB_D13G2648	AT2G39570	ACT domain-containing protein	Normal&Salt	8.55248	4.92198	9.44887	4.48582	8.17062	4.90978	4.58996	5.61419	4.58411	12.5357	19.6024	20.5371	5.32068	7.28252	0.965359	38.3779	39.6312	9.86794	15.3599	1.88537	1.14445	3.34193
GB_D13G2650	AT3G45980	Histone superfamily protein	Normal&Salt	104.938	55.8748	86.3672	26.0309	29.5892	14.3804	12.2729	17.6543	23.1144	194.765	108.187	270.916	29.1568	153.389	21.5234	228.401	282.065	50.8937	26.1416	16.5272	49.3777	41.2234
GB_D13G2661	AT1G07870	Protein kinase superfamily protein	Normal&Salt	20.896	8.14538	3.00947	13.9629	9.63651	7.52297	3.78427	15.9644	10.728	8.60582	27.0747	26.0964	10.7226	13.7563	3.80994	30.4674	35.0569	9.44572	14.1238	2.1606	2.51376	11.2174
GB_D13G2667	AT2G26970	Polynucleotidyl transferase%2C ribonuclease H-like superfamily protein	Normal&Salt	2.61272	2.72614	1.98489	0.632347	2.40471	1.43189	2.92927	0.381887	0.946884	4.49364	4.48257	4.68834	2.42833	3.55691	0.283945	4.63482	4.83662	2.61238	2.4166	1.17847	0.242377	1.85986
GB_D13G2680	AT3G57120	Protein kinase superfamily protein	Normal&Salt	6.69892	7.44902	4.12809	5.02759	6.59333	6.36066	3.43918	3.05043	1.78729	5.64001	6.04597	2.6094	3.08568	2.8887	1.18139	5.94142	8.57155	1.98462	2.65996	0.615964	0.626322	3.09034
GB_A03G0325	AT1G06930	TPRXL	Normal&Salt	0.868116	0	0.120663	0	0	0	0	0.917357	0.386283	5.004	0.252389	0	0	0	0	0.110686	0.023511	10.1484	2.20065	0.050009	0	0
GB_A03G0345	AT1G07020	hypothetical protein	Normal&Salt	18.0042	14.1679	6.69437	9.62608	23.2038	15.9451	16.7303	8.30004	11.4098	24.2309	14.1998	23.9846	24.0831	15.6851	11.4913	20.829	15.5109	25.6954	19.0617	14.4425	16.8044	18.8601
GB_A05G1725	AT1G11655	hypothetical protein	Normal&Salt	0.699229	0.257292	0	8.07633	0.299886	0.986595	4.04949	0.868861	1.05033	0.553627	7.94111	7.08646	1.09474	0.11758	0.137364	1.85736	5.26745	11.3058	10.879	3.28685	0.641283	0.60711
GB_A06G0021	AT4G35070	SBP (S-ribonuclease binding protein) family protein	Salt	0	0.0243973	1.80833	0.62423	0	0.146659	0.0343147	0.232379	1.25628	1.68336	2.48193	1.26886	0.337656	2.03575	0	2.12794	2.22172	3.01016	1.23533	0.97029	0.0388283	0.773532
GB_A08G1713	AT3G60670	PLATZ transcription factor family protein	Normal&Salt	2.17658	2.83004	0.158222	0	0	0	0	0.10057	0.237979	3.50875	3.04406	4.08534	2.81962	4.96413	0	1.88322	7.1855	11.5865	2.15576	0.145489	0	8.22292
GB_A13G0685	AT5G08565	Transcription initiation Spt4-like protein	Normal&Salt	2.82549	0.363115	0.997117	0.889504	3.35509	1.08139	0.178764	0.805021	1.557	5.59582	3.10676	6.28935	2.73828	4.01263	0.099925	4.20983	2.68832	7.49283	3.93994	3.46896	0.296258	3.6185
GB_D02G2306	AT1G49890	QWRF motif protein (DUF566)	Normal&Salt	2.06413	6.00281	0.924016	3.17329	8.16738	3.89876	1.04092	0.678122	4.09562	14.9124	3.73079	3.80674	16.0261	7.09345	8.95871	2.58401	4.70589	16.6015	4.66215	2.24188	14.6624	7.83345
GB_D05G3943	AT4G27220	NB-ARC domain-containing disease resistance protein	Normal&Salt	0.683782	0.593853	1.49636	0.208392	0.528757	2.42149	0.877713	0.224418	0.0700983	2.23269	0	2.43273	1.35731	0.0808223	0	1.93185	1.31884	9.66562	8.80668	3.6338	0.124675	0.00745
GB_D07G2249	AT5G53490	Tetratricopeptide repeat (TPR)-like superfamily protein	Salt	1.16742	0.88974	0.987599	0.525917	1.05574	1.19048	1.04151	0.074376	0.268562	1.08721	2.11579	2.59943	1.03933	0.477134	0.166966	2.01911	1.74195	3.41583	2.31282	0.496094	0.780281	0.225587
GB_A01G2427	AT3G53400	peptide upstream protein	Normal&Salt	7.01349	5.00817	2.83518	11.0926	6.3231	7.2106	6.31342	15.479	11.3382	7.7641	4.89464	6.15629	8.45592	8.94154	1.29945	5.08786	5.0463	9.00916	18.4852	10.6222	4.56651	6.15108
GB_A01G2506	AT5G02310	proteolysis 6	Normal&Salt	3.7077	3.19414	0.804277	3.41768	3.61744	5.92948	3.16611	1.99412	2.39349	5.14976	4.54563	6.33935	5.10057	2.82927	2.01992	4.1515	5.15864	5.16233	7.73691	4.44275	1.44994	1.49079
GB_A03G0339	AT1G06980	6%2C7-dimethyl-8-ribityllumazine synthase	Normal&Salt	0.346961	0.0733363	0.44819	0.033354	2.24142	0.675796	0.422102	0.147209	2.10282	0.302008	0.043625	0	1.0506	0.055494	0.563472	0	0.127215	0.448825	15.1317	3.413	1.38893	0
GB_A05G1763	AT4G22290	Ubiquitin-specific protease family C19-related protein	Normal&Salt	3.71262	3.33342	3.19936	3.47849	14.8679	8.58181	6.89095	0.757023	1.49494	28.2734	37.8556	19.5552	36.081	4.61741	2.56223	25.2125	30.0347	41.5045	44.7453	15.6005	2.96348	7.12762
GB_A05G1772	AT1G12050	fumarylacetoacetase	Normal&Salt	16.7638	15.2919	6.74283	12.9456	17.8161	25.264	18.0629	5.39287	8.98148	22.2336	19.5978	18.6402	20.1807	18.3747	22.1803	12.22	13.8084	20.8233	28.2081	24.1842	11.4717	10.9811
GB_A10G0337	AT1G29660	GDSL-like Lipase/Acylhydrolase superfamily protein	Normal	0	2.47581	26.5817	1.06992	0.107945	0.340125	0.131509	0.408923	0.399896	7.77651	56.88	31.8046	60.6054	19.3089	1.04216	89.9979	87.8117	154.87	309.062	200.002	9.96365	15.0801
GB_D02G2305	AT3G49940	LOB domain-containing protein 38	Normal&Salt	8.78812	7.36144	2.14962	7.62912	37.0212	17.8402	12.6215	3.14713	4.48014	16.5168	3.20438	1.79772	26.1614	10.7718	17.8528	3.24085	6.5219	34.6553	82.4102	38.7366	10.2789	5.20804
GB_D03G1596	AT3G45040	phosphatidate cytidylyltransferase family protein	Normal&Salt	12.6262	11.6775	5.59442	10.9172	12.409	14.1265	12.3863	13.5954	11.8918	12.4112	14.6493	16.9039	15.1233	10.269	14.6067	17.1408	16.7848	15.4489	20.9755	7.80518	8.14784	5.01212
GB_D05G3614	AT1G53400	Ubiquitin domain-containing protein	Normal&Salt	17.0899	18.147	10.9907	17.0062	19.1672	17.0167	11.7093	7.09909	12.4664	13.4959	19.9526	12.6327	17.5297	5.16382	12.4703	7.7968	23.2078	28.7414	29.6418	8.17082	4.50547	9.61091
GB_D05G3620	AT3G58680	multiprotein bridging factor 1B	Normal&Salt	130.565	120.96	78.9389	178.605	131.574	137.901	157.687	178.137	105.165	169.321	309.922	181.387	223.338	126.194	161.257	187.324	240.988	263.032	330.538	328.139	194.514	146.606
GB_D06G2066	AT3G10370	FAD-dependent oxidoreductase family protein	Normal&Salt	10.7981	8.14917	3.6649	9.28506	12.0935	12.3438	6.57472	6.72135	8.04262	15.0235	9.15625	12.3396	12.5016	6.5393	6.29388	11.3959	8.74639	17.1347	25.0424	15.9536	8.55477	3.76762
GB_D07G2235	AT4G14540	nuclear factor Y%2C subunit B3	Salt	10.2602	14.4508	23.2813	5.54255	10.9768	13.9109	35.6146	40.2191	17.0311	5.92503	51.2248	5.59818	4.9033	1.1158	1.31501	15.0099	26.2274	29.1356	70.2248	1.05649	0.977326	3.31755
GB_D09G2505	-	-	Normal&Salt	34.974	55.2673	22.3272	36.142	120.281	113.459	21.6886	16.4463	41.522	197.071	111.066	68.0075	166.379	68.6574	120.268	86.7259	116.468	145.882	208.977	97.0188	56.4405	122.16
GB_D09G2523	AT3G06868	vitellogenin-like protein	Normal&Salt	0.3946	3.03488	0.491377	0.148992	0.767984	0.603977	0.018444	0.591564	0.0448817	0.630424	0.470506	0.0290965	0.164665	0	0.373704	0.017545	0.0189853	1.68424	5.21811	0.298507	0.033599	0
GB_D12G2197	AT5G50800	Nodulin MtN3 family protein	Normal&Salt	0.542744	0	0	0.781823	0.250427	0.118438	0	0.329102	1.18329	0.142837	0	0.0362225	0.476011	0	0.624028	0	0	0.910347	5.07729	3.09152	1.79915	0
GB_D12G2203	AT3G48820	Glycosyltransferase family 29 (sialyltransferase) family protein	Normal&Salt	4.59316	5.77556	2.81989	5.22264	5.24803	6.19371	5.66583	1.77438	4.82555	6.08752	2.11479	4.09102	5.0005	4.74124	1.48292	3.31136	3.36412	3.68908	6.89062	3.91134	2.48672	1.69321
GB_A01G2425	AT2G37170	plasma membrane intrinsic protein 2	Normal&Salt	35.4138	52.581	76.669	0.665863	4.81768	10.7959	31.6409	15.5997	2.06611	2.52436	0	0.0656605	40.5254	3.08308	0.276751	0.216386	0.148194	2.39062	36.1983	166.312	10.9858	0.375882
GB_A01G2426	AT2G37170	plasma membrane intrinsic protein 2	Normal&Salt	15.2025	18.2485	32.5166	0.436588	2.40159	7.07437	13.9926	18.5884	1.20046	4.21223	0.133002	0.015969	14.5148	0.33219	0.017078	0.0733343	0.064929	0.883664	43.5907	53.1549	1.51219	0.289814
GB_A01G2429	AT3G09740	syntaxin of plants 71	Normal&Salt	20.1583	18.1869	10.0508	8.52676	11.2779	9.14893	8.67879	7.92167	7.47763	16.3411	14.5412	14.2426	24.8483	13.8171	20.7642	12.5849	13.754	24.7879	29.5786	59.1273	39.0531	13.2694
GB_A01G2435	AT5G03120	transmembrane protein	Normal&Salt	0.100711	2.14465	4.89356	0.185994	0	0.773938	5.75617	0	0	0	0.169174	0	6.71369	0.18777	0.450234	0.104151	0	5.7776	17.536	75.4011	5.56847	0
GB_A01G2438	AT2G35795	Chaperone DnaJ-domain superfamily protein	Normal&Salt	5.98624	6.59003	9.89615	11.2826	10.5164	10.5568	10.7171	19.3173	13.8503	6.62763	4.96459	2.6017	7.23302	4.50151	14.1528	6.27234	6.20147	7.45543	4.22784	30.6716	23.3958	3.70595
GB_A01G2442	AT5G02960	Ribosomal protein S12/S23 family protein	Normal&Salt	137.002	74.1442	158.061	37.3448	93.1007	89.0932	64.3864	17.3198	40.009	82.2348	34.2421	56.4609	117.5	105.3	78.7761	40.88	48.7298	144.359	106.589	361.545	212.251	114.482
GB_A01G2470	AT5G59840	Ras-related small GTP-binding family protein	Normal&Salt	39.3821	35.466	17.2002	31.3876	20.4787	22.9852	27.7828	29.2439	30.134	32.3072	37.4115	45.3755	42.5856	37.327	48.7683	27.8502	36.8322	37.6697	37.2399	58.3246	50.7304	33.8948
GB_A01G2507	AT3G09390	metallothionein 2A	Normal&Salt	283.049	639.55	1054.89	2674.7	2448.35	1164.36	2524.3	1861.32	1337.59	342.302	143.003	206.117	1134.66	395.417	592.815	139.447	287.05	1349.37	1609.16	8861.74	6587.67	365.284
GB_A01G2509	AT3G53750	actin 3	Normal&Salt	7.4924	6.91698	0.0934777	1.68185	0.487229	0.0530777	0.207633	3.03663	3.22618	1.44507	6.0291	0.37217	15.9308	2.01022	11.4862	0.873428	4.18032	33.3802	19.6922	36.9489	12.9716	0.575458
GB_A01G2510	AT5G02420	cyclin-dependent kinase inhibitor SMR3-like protein	Normal&Salt	4.48835	3.35872	0.029065	1.3714	0	0.0190033	0.0213703	0.0435923	1.39438	3.22379	2.54933	0	14.5515	0.510658	8.69063	0.654401	0.544414	4.91224	2.57231	29.632	4.1173	0.986325
GB_A03G0344	AT2G30200	EMBRYO DEFECTIVE 3147	Normal&Salt	37.5634	37.0408	32.2581	6.55322	27.17	21.3728	19.5394	3.0737	7.22594	46.3245	30.7901	36.4245	87.5216	51.1693	20.3298	25.628	22.4747	68.3323	99.8573	112.279	7.1025	48.8145
GB_A03G1364	AT1G80910	vacuolar fusion CCZ1-like protein (DUF1712)	Normal	44.8526	36.8283	30.2919	50.0139	35.8094	44.2848	37.0261	37.8606	38.9114	35.4195	30.8274	42.1791	63.7322	53.5573	46.0559	34.5992	39.8482	52.9628	58.1988	66.3882	50.8024	29.5692
GB_A05G1718	AT4G21790	tobamovirus multiplication 1	Normal&Salt	17.4302	16.0765	11.8288	8.12957	6.64811	11.8153	4.75457	3.23087	3.14462	12.2257	5.32358	10.8426	28.8481	6.5087	5.32181	6.81886	5.3643	23.0289	36.3738	97.9343	5.68911	4.06907
GB_A05G1761	AT4G22300	carboxylesterase	Normal&Salt	20.9703	18.7764	11.3284	13.3207	21.7422	20.7661	18.4617	8.9271	13.1505	17.2488	13.0746	11.2197	31.3643	13.0173	21.2139	13.4442	16.2173	35.7004	30.2025	69.1458	37.7176	9.40638
GB_A05G1771	AT2G32300	uclacyanin 1	Normal&Salt	34.2243	24.3721	26.8525	177.742	87.5967	127.718	40.4822	22.5644	28.3576	86.3007	19.046	21.1095	118.584	103.702	177.23	14.1923	11.6009	172.679	87.6542	375.537	285.079	36.3756
GB_A05G1797	AT4G17170	RAB GTPase homolog B1C	Normal&Salt	30.8405	33.1062	10.757	64.3469	25.5694	36.361	39.1652	51.2475	53.0891	18.559	17.6723	11.5704	44.2565	23.1585	48.2121	6.31652	8.31501	39.7391	60.7042	84.6773	72.7015	10.7676
GB_A06G2071	AT5G13500	Hyp O-arabinosyltransferase-like protein	Normal&Salt	11.0307	6.46257	4.61755	9.54108	10.2733	13.5985	10.5126	6.65002	7.91716	7.66622	7.73333	5.83817	12.618	6.07203	13.4839	5.04979	4.99854	6.8015	7.71521	21.6244	14.0518	4.64633
GB_A06G2073	AT3G55850	Amidohydrolase family	Normal&Salt	1.2164	1.8838	2.2222	1.10969	2.6446	2.60927	2.12121	0.679239	1.01502	4.90129	1.00991	1.38497	3.1191	3.49603	1.30297	0.852212	0.797576	2.4306	1.97794	5.77252	1.38828	2.76773
GB_A06G2086	AT5G58380	SOS3-interacting protein 1	Normal&Salt	2.56399	2.09471	0.984882	0.963687	1.40129	1.79156	0.957262	4.90924	0.282887	2.86297	1.39173	2.04415	7.25653	1.51579	4.40441	2.43606	1.69874	3.27684	7.9072	12.5137	2.8822	0.896264
GB_A08G1529	AT1G75250	RAD-like 6	Salt	1.54333	0.911523	1.37234	5.44308	1.74361	3.74652	4.98319	5.75598	4.56989	1.06605	0	1.68478	2.23761	4.57351	0.068556	0.506358	0.247638	1.13887	1.54609	5.8812	1.47777	0
GB_A10G0289	AT1G28410	myosin heavy chain-like protein	Normal	2.66016	4.0047	1.46951	2.01837	2.95525	4.09566	3.41933	1.14724	2.68747	3.21017	3.99066	2.91136	4.00414	2.20414	2.75539	4.20187	3.12598	3.51941	3.80312	4.23949	1.71988	1.03362
GB_D02G0268	AT1G04910	O-fucosyltransferase family protein	Normal&Salt	6.88198	9.42688	6.45423	3.66069	12.1856	9.50561	7.92468	1.06651	2.63319	11.9814	5.63701	7.3369	10.7076	7.81912	10.8918	4.0394	4.63337	7.46662	11.8133	12.3083	8.88305	6.82669
GB_D02G2282	AT4G33800	hypothetical protein	Normal&Salt	0	0	10.3435	6.28562	0.59735	2.03506	3.02912	1.37295	0.561499	9.30503	0.0797045	0.252885	78.4625	0.213761	0.179041	0.020444	0.026786	0.409684	0.0558633	198.045	2.99122	0.053465
GB_D02G2307	AT4G33865	Ribosomal protein S14p/S29e family protein	Normal&Salt	46.8592	25.2107	47.8166	13.0851	31.1292	28.1977	25.8466	8.58306	13.3941	38.5881	19.8615	15.9504	42.5915	40.6954	37.3889	14.0999	15.3007	51.6452	23.2027	185.044	114.011	24.3759
GB_D03G1597	AT5G60790	ABC transporter family protein	Normal&Salt	31.0904	33.7412	13.8324	30.5967	51.3357	53.7107	22.4818	40.3606	50.18	38.1689	14.3555	20.7852	37.9498	23.8916	33.3338	18.3834	14.0275	31.8433	28.7541	55.2019	30.7039	14.5759
GB_D05G3959	AT3G20395	RING/U-box superfamily protein	Normal&Salt	1.50196	0.302484	0.631328	0.146638	0.119691	0.186034	0.104894	2.26804	0.772215	2.70597	6.64077	0.885008	51.2013	3.90824	74.9221	4.73021	5.70711	16.2579	56.2019	370.054	194.072	2.8436
GB_D06G0509	AT1G44110	Cyclin A1%3B1	Normal&Salt	0.0228283	0.144878	0	0	0.020896	0.038699	0	0	0.031951	0.0282647	0.0297035	0.215952	1.67966	0.33428	2.35189	0.0282623	0.0493053	0.070026	0.517192	3.57628	0.793178	0.0959535
GB_D06G2056	AT2G35790	transmembrane protein	Normal&Salt	20.8427	20.2359	22.9909	10.7092	27.8211	31.8642	24.8158	4.09115	7.1063	29.2192	7.83706	18.1367	30.7504	24.7453	12.1583	14.8383	11.94	24.0894	15.6909	57.8175	19.7798	16.7868
GB_D06G2061	AT5G42300	ubiquitin-like protein 5	Normal&Salt	35.4984	25.3528	52.7911	35.8635	41.6446	32.0805	49.6606	29.5928	32.1918	30.0583	17.9837	12.1108	44.3825	32.7175	41.7575	16.5389	21.6978	27.6639	33.8307	101.305	94.9333	33.2984
GB_D06G2062	AT5G42300	ubiquitin-like protein 5	Normal&Salt	67.2333	37.433	71.2914	162.829	158.428	149.155	209.884	197.784	164.171	55.5162	33.332	28.5528	55.204	44.501	44.7597	23.5494	21.8959	46.2659	39.49	287.851	194.779	37.1396
GB_D06G2064	AT4G14145	cytochrome C oxidase assembly protein	Normal&Salt	4.9257	2.86907	4.71121	1.65781	3.3387	2.86914	3.19013	1.90972	1.82321	3.36328	4.05477	7.04558	4.6159	5.06501	2.13633	2.83838	3.90852	5.41751	4.30492	10.3701	4.64599	3.9461
GB_D06G2069	AT2G42220	Rhodanese/Cell cycle control phosphatase superfamily protein	Normal&Salt	0.19793	0.101752	0.092699	0.125542	0.337838	0.453369	0.23864	0	0.148123	0.475458	0.950353	0.317969	2.26335	0.558609	0.08497	1.8581	1.63461	3.4245	0.485036	4.24347	0.247402	0.115226
GB_D06G2211	AT5G36880	acetyl-CoA synthetase	Normal&Salt	9.80855	25.9194	11.1394	9.11524	14.1019	14.409	17.2603	6.939	11.336	10.2702	8.19452	9.18719	20.5572	15.3127	20.5724	6.38484	7.99995	9.2863	15.2032	26.6449	21.009	8.38809
GB_D06G2214	AT1G79610	Na+/H+ antiporter 6	Normal&Salt	8.41013	6.22444	5.32718	11.2788	7.01102	11.0415	5.83092	10.1118	8.31862	7.75939	7.13116	15.3918	9.7987	11.2593	4.87928	8.26167	10.6133	8.12427	9.12617	17.2838	7.43754	4.71619
GB_D06G2227	AT5G49760	Leucine-rich repeat protein kinase family protein	Normal&Salt	6.97102	7.831	11.9916	9.87452	1.61777	9.20528	15.268	1.96798	0.901485	6.18983	5.62764	2.13309	15.271	1.81319	1.26868	2.99058	4.41478	16.8989	28.9317	29.1687	4.92564	1.49025
GB_D09G2512	AT3G16780	Ribosomal protein L19e family protein	Normal&Salt	34.5577	55.2343	37.6789	19.779	32.4643	37.4541	32.4074	10.5843	18.76	29.9439	21.5783	23.4124	37.2314	25.9926	32.9274	21.7127	23.8943	48.6395	41.1757	62.3316	44.9253	26.2773
GB_D09G2577	AT5G61170	Ribosomal protein S19e family protein	Normal&Salt	47.2433	36.8876	44.043	14.7341	37.755	32.6201	42.2837	10.1503	15.4755	46.3922	58.7821	51.4311	61.2877	47.9937	38.9568	65.2641	57.4589	94.0903	61.6943	149.783	100.972	70.9171
GB_D12G2217	AT3G23760	transferring glycosyl group transferase	Normal&Salt	2.05569	7.39511	32.5191	2.33405	13.6984	11.335	30.7799	0.938723	2.07008	15.4838	24.7793	15.518	43.8318	7.25416	20.3818	22.8315	24.2747	40.376	64.365	74.4208	38.1968	13.4169
GB_D13G2644	AT3G53750	actin 3	Normal&Salt	16.5723	13.8438	2.22403	1.3435	2.31536	0.131796	0.634382	5.5489	0.452703	22.4449	5.55015	8.87672	25.6024	20.5744	25.8473	5.98966	7.43787	24.6839	15.1482	43.7588	29.5488	4.09147
GB_D13G2656	AT4G01470	tonoplast intrinsic protein 1%3B3	Normal&Salt	38.4344	15.3731	31.6153	0.692271	6.09426	4.69335	9.03973	0.652264	0.641449	0.165639	0.268362	0.038994	123.665	1.89061	2.4253	1.79716	0.308245	112.781	364.604	458.819	73.4334	0.167524
GB_A01G2434	AT2G37110	PLAC8 family protein	Normal&Salt	65.4048	109.237	64.1025	115.926	76.3094	78.0559	75.713	103.153	80.5641	72.447	29.6362	29.8723	70.3751	42.2691	111.588	20.0444	20.6944	53.3268	89.3252	179.503	180.277	31.975
GB_A01G2446	AT2G37060	nuclear factor Y%2C subunit B8	Normal&Salt	24.0747	17.2087	5.84475	15.4369	14.5761	12.6505	6.46882	31.8399	15.463	22.508	25.2395	33.988	18.2745	28.4786	40.3952	27.9118	29.1522	20.529	26.1254	15.4324	65.6926	11.1086
GB_A01G2469	AT2G28690	TOX high mobility group box protein%2C putative (DUF1635)	Normal&Salt	0.839503	2.3087	0.909846	0.0841803	0.0848607	0.213428	0.585327	1.27308	0.225122	0.148584	0.120939	0.408706	0.446074	3.08832	0.54042	0.188058	0.244183	0.309987	0.734353	1.90813	4.3497	0.390819
GB_A06G0019	AT1G75900	GDSL-like Lipase/Acylhydrolase superfamily protein	Salt	11.7205	9.41316	3.20887	12.9204	11.325	8.32522	6.89339	8.75466	12.6083	11.2254	7.70882	5.82367	20.9745	13.8779	45.727	3.40661	4.09182	16.6961	26.3313	38.1406	64.5614	7.55719
GB_A06G0041	AT1G47830	SNARE-like superfamily protein	Salt	23.7115	21.6862	15.3783	18.6268	24.0662	16.2408	22.7854	6.99945	16.4278	18.5173	9.43693	10.609	36.0315	19.0271	46.1778	5.08514	6.8457	24.7919	34.7175	95.5816	96.2536	28.063
GB_A06G0055	AT1G19910	ATPase%2C F0/V0 complex%2C subunit C protein	Salt	25.5184	28.7403	12.4007	14.8182	18.8142	20.4151	18.1596	6.93882	15.571	18.9359	5.53074	6.78788	21.0687	20.6507	42.7761	5.42373	3.65092	21.4063	18.6617	62.4975	66.6959	12.5237
GB_A07G0121	AT5G57000	DEAD-box ATP-dependent RNA helicase	Normal&Salt	18.5394	25.0769	7.10684	8.56735	6.65263	5.97518	6.22673	3.26456	6.0241	9.96197	6.20446	3.35836	42.0213	14.6947	37.7826	1.91692	3.94121	24.1019	44.3594	57.5576	61.036	14.5454
GB_A08G1525	AT2G47115	protein rolling protein	Salt	43.421	24.5853	8.14213	11.0263	14.7283	12.096	11.1505	5.13825	3.87616	24.2223	14.8062	14.627	75.2256	8.93191	132.095	30.0047	26.2781	91.101	140.221	226.596	261.103	4.45422
GB_A10G0279	AT5G60850	OBF binding protein 4	Normal	1.96463	1.30145	0.429975	1.56574	0.482024	0.731404	0.950467	0.687341	1.22548	0.937037	0.0231365	0.039326	0.338663	0.524303	8.17466	0	0	0.0421727	0.105312	0.152912	10.2433	1.02312
GB_A10G0303	AT5G45970	RAC-like 2	Normal	14.3333	19.885	0.797755	2.07079	0.822669	0.206422	0.306079	4.42876	18.0352	0.368186	0.728392	0.305644	37.1023	50.4631	50.3651	0.112187	0.549992	1.71104	5.56028	51.5475	140.86	2.36122
GB_D02G2311	AT4G33925	zinc finger SWIM domain protein	Normal&Salt	1.0695	1.49438	1.25956	0.931285	1.61503	0.989888	0.740604	1.26161	0.704023	0.512385	1.39625	1.10291	0.157031	1.70844	1.89847	0.622202	1.07735	0.236024	0.20543	0.0356287	5.79632	1.91458
GB_D02G2320	AT2G18990	thioredoxin-like/ATP-binding protein	Normal&Salt	27.524	35.75	18.6915	11.629	36.7072	30.1917	28.9896	4.11513	11.7999	30.8954	24.8873	30.0872	30.0972	30.3051	30.8938	13.589	11.1067	28.1421	26.1251	54.1836	75.5319	39.051
GB_D05G2997	AT3G10410	SERINE CARBOXYPEPTIDASE-LIKE 49	Normal&Salt	39.0345	50.6728	20.3643	94.4233	72.4318	75.2103	39.3831	82.7166	80.5004	70.6334	91.6926	43.2586	110.208	109.581	260.106	49.9227	48.7368	129.669	182.349	195.687	264.452	51.2059
GB_D06G2219	AT1G30620	NAD(P)-binding Rossmann-fold superfamily protein	Normal&Salt	53.1288	40.6237	7.17858	49.3395	28.0248	43.7889	38.6423	51.4541	45.0169	18.101	9.12817	7.06491	11.1945	80.4736	47.7738	7.69537	8.62815	10.093	7.95143	9.51626	103.008	10.971
GB_D09G2522	AT5G49120	DUF581 family protein%2C putative (DUF581)	Normal&Salt	0.428161	0.499281	1.06314	1.10284	1.79165	0.040104	0.152946	0	0.450092	0.496842	1.71557	0.296719	2.28237	2.75238	5.03612	0.781375	1.97101	1.74774	4.42862	0.538623	6.46655	4.186
GB_D12G2198	AT3G26935	DHHC-type zinc finger family protein	Normal&Salt	24.6497	14.8238	4.3851	25.9011	21.3179	20.7654	20.6282	13.5449	22.3428	15.1241	12.3813	8.81891	27.1713	7.0081	20.2971	9.55561	11.2539	18.4072	35.1153	48.3491	49.2852	5.36322
GB_A01G1364	AT3G10520	hemoglobin 2	Normal&Salt	3.86814	9.59215	6.25441	1.86863	1.88539	2.32673	2.00182	0.930036	6.96323	2.03486	1.43084	2.19813	1.76274	1.43296	4.44904	0.729058	1.70089	1.77924	2.70462	0.220363	0.141343	21.4125
GB_A01G2440	AT1G18590	sulfotransferase 17	Normal&Salt	0.112837	0.103807	0.129538	0.134841	0.0745767	0.168215	0.050033	0.446343	0.171174	19.4229	3.68023	14.436	5.84249	4.1226	0.421752	3.05138	1.77606	3.10948	0.417481	0.615994	0.097358	24.0806
GB_A01G2441	AT2G37080	ROP interactive partner 3	Normal&Salt	1.52622	1.51585	1.42314	0.241358	1.0296	0.591305	1.32348	0.193006	0.551415	2.7411	3.66017	2.92139	2.81085	14.6587	0.324177	0.937702	1.04738	1.57474	1.87107	0.0541053	0.119944	20.1376
GB_A01G2456	AT5G02790	Glutathione S-transferase family protein	Normal&Salt	1.43859	2.54624	1.37254	1.21419	0.891024	0.178419	2.19174	0.684901	1.29683	0.675364	17.1126	1.35172	0.252544	17.5776	0.667002	2.65028	0.525926	0.815218	0.350663	0.111418	0.210245	27.3121
GB_A05G1738	AT1G11820	O-Glycosyl hydrolases family 17 protein	Normal&Salt	25.6933	23.7865	17.8232	6.95993	22.4548	25.5224	18.2159	1.61701	4.00907	33.7967	24.462	14.5585	18.2609	31.1191	4.47117	15.5893	25.1386	19.2961	14.9407	6.97519	6.39826	51.9035
GB_A05G1744	AT4G04470	Peroxisomal membrane 22 kDa (Mpv17/PMP22) family protein	Normal&Salt	3.04163	6.23538	3.41201	0.696062	2.44258	1.8792	2.36195	0.603632	4.15142	1.89289	6.98395	1.69813	2.17539	1.17973	3.23244	1.05925	1.42386	1.38898	1.0934	4.18655	0.677665	10.1029
GB_A05G1794	AT5G47810	phosphofructokinase 2	Normal&Salt	0.328457	0.41039	0.098492	0.393456	0.400367	0.271957	0.0353747	3.94854	3.87189	0.222644	0.131391	0.153068	0	1.63012	0.80409	0.485315	0.0295683	0.0857197	0.0244	0.013613	0.120507	4.58057
GB_A06G0024	AT3G25940	TFIIB zinc-binding protein	Salt	6.83991	6.35099	7.91978	2.31699	8.16719	8.59217	5.65012	1.54816	1.75966	7.95804	3.88731	7.7168	4.15542	5.05391	2.89968	4.77442	3.66098	5.87245	3.42381	2.22521	1.52098	9.59135
GB_A07G0100	AT4G29520	nucleophosmin	Normal&Salt	23.3006	20.5618	16.5023	9.30791	20.7923	28.9305	14.316	5.44007	11.0892	18.9365	5.64438	10.1945	27.0277	20.8721	22.3079	4.61842	5.43324	23.8584	12.6307	28.5041	18.7986	37.9683
GB_A07G0125	AT5G11970	ABC family ABC transporter%2C putative (DUF3511)	Normal&Salt	1.0822	1.86475	0.696725	0.701607	1.77776	1.34591	2.82961	0.602336	0.393685	5.47401	3.63552	2.85049	3.20569	5.43673	0.043499	5.58079	6.12516	3.22319	0.687358	0.114701	0.413646	10.6844
GB_A08G1693	AT1G60870	maternal effect embryo arrest 9	Normal&Salt	4.03591	3.86117	2.43506	5.07515	4.02782	3.97644	3.09151	5.12705	3.25085	5.61497	7.35397	7.63467	3.56465	7.1875	1.97195	6.44382	9.44476	4.83938	4.49056	0.904885	1.76148	9.94096
GB_A10G0299	AT5G46020	28 kDa heat/acid-stable phosphoprotein-like protein	Normal	71.1842	56.4173	63.1587	26.5093	53.3168	47.8916	51.8348	17.7536	26.5444	42.2742	60.3788	69.6375	69.7098	51.9131	34.4877	64.5215	59.9137	56.3599	50.4732	47.1582	36.1367	82.1382
GB_A10G0300	AT5G60860	RAB GTPase homolog A1F	Normal	12.4033	11.5576	5.69047	9.90409	7.17992	5.84347	6.6195	7.6234	17.8777	14.8595	7.393	11.8956	12.0272	16.8841	9.31492	8.69286	9.92001	14.9626	16.9968	8.8407	7.98877	20.3359
GB_A10G0329	AT3G23730	xyloglucan endotransglucosylase/hydrolase 16	Normal	0.442086	0.460628	0.688872	1.1701	1.23413	0.14434	0.577571	2.59822	0.621207	1.67925	0.116065	0.0291365	0.176496	0.150369	0.459215	0.0218367	0.023338	0.0267463	0	0.09874	0.129442	5.23255
GB_A13G0689	AT5G08370	alpha-galactosidase 2	Normal&Salt	2.89264	5.3623	0.519544	2.0754	4.6351	3.89416	1.67133	1.118	3.09664	1.14664	1.12715	0.138372	0.723628	1.52315	1.11273	0.25753	0.319836	0.320513	1.02724	0.175914	0.17885	14.3234
GB_D05G3957	AT3G20340	protein expression protein	Normal&Salt	16.737	2.30262	0.999996	3.24671	1.29165	0.185092	1.33418	5.89227	4.1852	1.07485	7.57046	0.560882	1.6756	3.0694	3.1249	4.37318	6.39625	0.341115	0.742506	0.254728	0.740237	18.2094
GB_D06G2205	AT5G05220	hypothetical protein	Normal&Salt	0.024302	0.182859	0.052556	0.035	0.36037	0.139222	0	0.922231	0.213825	0	0.394893	0.547628	0.176295	9.17972	0.078337	0.554616	0.0604813	0.0613003	0.131839	0.164275	0.241363	85.17
GB_D09G2501	AT4G16160	Mitochondrial import inner membrane translocase subunit Tim17/Tim22/Tim23 family protein	Normal&Salt	0	0.082588	0.051537	0.123417	0.262932	0.468113	0.518242	0.745939	0.0259087	0.307763	0.205738	0.475494	0.392038	5.39928	0.182464	0.374833	0.0267463	0.468845	0.346841	1.65953	0.443744	19.1964
GB_D09G2520	AT5G49170	hypothetical protein	Normal&Salt	1.05135	0.52754	1.55078	0.249423	0.573526	1.15946	0.737097	0.265473	0.35812	3.12415	0.868514	1.57601	1.24503	2.99793	0	0.895726	1.13716	1.16846	0.32334	0.291801	0.0864817	6.53927
GB_D09G2548	AT5G18590	Galactose oxidase/kelch repeat superfamily protein	Normal&Salt	0.59486	2.16923	2.21337	0.201532	1.71519	1.07863	0.726254	0.0710587	0.0671943	2.90694	3.18048	3.24324	2.66579	3.63496	0.39486	1.6607	2.26587	2.33441	1.7476	0.28798	0.251282	8.96829
GB_D11G2905	AT1G60690	NAD(P)-linked oxidoreductase superfamily protein	Normal	2.06393	0.88633	0.719867	0.0205923	0.0964283	0.1855	0	0	0.0118683	1.3993	2.38391	0.055656	0.447082	0.227983	1.28067	0.089808	0.108674	0.8199	1.79428	0.0280183	0.0127103	18.3973
GB_D12G2204	AT5G50915	basic helix-loop-helix (bHLH) DNA-binding superfamily protein	Normal&Salt	0	0.0781327	1.00047	0.0788007	2.46162	1.72197	0.616061	0	0	11.2164	0.140188	0.137613	0	7.48195	0	0.548763	0.222724	0.14901	0.118903	0	0	13.4842
GB_D12G2221	AT5G07350	TUDOR-SN protein 1	Normal&Salt	18.1299	17.2261	5.49842	23.1054	26.0087	25.5215	23.1777	32.1634	22.4751	16.4137	7.35028	7.04643	23.9194	36.1126	12.9908	8.79647	10.737	17.4175	16.9115	31.8102	20.8213	39.406
GB_D13G2588	AT2G27510	ferredoxin 3	Normal&Salt	40.3514	51.4911	12.9996	31.2414	44.4308	36.8163	23.0354	21.9555	31.9364	50.7185	53.9916	67	44.2608	33.7872	6.41194	54.78	69.5337	42.6356	29.909	6.59643	3.37394	81.6226
GB_D13G2642	AT3G46560	Tim10/DDP family zinc finger protein	Normal&Salt	38.1941	24.6931	67.8281	13.6338	30.4539	25.2627	29.7841	7.64051	11.435	28.2108	27.3487	36.0826	31.4059	38.1246	17.2975	22.2552	21.664	47.1944	15.5229	51.3514	34.2181	70.4248
GB_A01G1365	AT5G04460	RING/U-box superfamily protein	Normal&Salt	7.61891	22.262	1.7935	4.76924	7.86672	6.15617	3.18144	6.78661	5.89158	11.4976	8.93122	15.6698	8.70534	9.16783	11.0116	16.9866	10.9435	9.70616	12.5359	5.71801	12.5673	3.07686
GB_A01G1366	AT5G12480	calmodulin-domain protein kinase 7	Normal&Salt	6.24816	7.81378	4.278	4.6167	7.95542	5.85856	8.83275	4.35816	3.90677	9.87465	14.8664	18.2936	9.40649	10.6831	6.20329	16.108	11.2245	13.6638	10.2858	6.30498	5.50131	5.69007
GB_A01G1367	AT4G37120	Pre-mRNA splicing Prp18-interacting factor	Normal&Salt	0.596388	1.98515	0.703038	1.66636	2.09562	2.38387	2.0192	2.54516	2.56232	2.0141	4.20839	2.6906	2.12088	1.90102	0.67069	3.37487	2.70184	1.64979	2.15617	0.889101	1.02827	1.29849
GB_A01G2428	AT3G09760	RING/U-box superfamily protein	Normal&Salt	27.2025	10.2376	4.75225	2.14516	4.19989	4.10586	1.80993	3.69561	3.6295	4.72431	7.29202	7.23316	4.20375	12.2433	2.80988	4.91075	5.41616	8.23074	6.38052	1.19866	1.0529	4.7731
GB_A01G2433	AT3G53380	Concanavalin A-like lectin protein kinase family protein	Normal&Salt	2.75835	3.67755	1.21582	0.713965	4.33603	3.29201	3.94222	0.886606	6.75662	6.58635	5.64055	10.7725	8.73396	23.4298	6.62251	6.52341	5.58057	4.59621	5.59917	3.23478	7.94447	7.51932
GB_A01G2436	AT5G60390	GTP binding Elongation factor Tu family protein	Normal&Salt	910.228	867.016	453.688	383.074	651.66	980.227	409.452	252.375	427.464	558.266	302.829	252.516	683.766	677.807	383.103	271.159	201.672	556.634	385.525	707.354	328.304	343.584
GB_A01G2437	AT5G03040	IQ-domain 2	Normal&Salt	17.6066	11.8637	8.41634	11.6731	10.0175	5.20818	8.04614	7.68772	13.0148	13.7212	0.667012	1.67988	9.31324	0.461765	15.0942	0.84482	0.673713	5.86404	17.2098	3.25221	8.38904	0.307785
GB_A01G2443	AT3G53320	mediator of RNA polymerase II transcription subunit-like protein	Normal&Salt	3.67046	2.66389	0.789937	0.457099	1.06062	0.266063	0.472387	1.28584	0.425795	6.66027	2.25739	4.42415	1.99821	5.99144	0.125269	3.69306	3.16553	2.40038	2.25851	1.60462	0.276586	1.22177
GB_A01G2444	AT5G02950	Tudor/PWWP/MBT superfamily protein	Normal&Salt	7.01371	6.31962	2.9355	2.8785	8.01429	7.50658	3.7753	4.24823	2.86938	18.7071	9.99129	18.534	6.20611	9.36403	1.33429	17.6873	15.5693	8.98669	8.98783	1.35483	1.08346	5.17284
GB_A01G2445	AT1G49390	2-oxoglutarate (2OG) and Fe(II)-dependent oxygenase superfamily protein	Normal&Salt	4.91514	27.7124	8.17548	2.48604	1.68907	3.84328	5.18816	11.21	5.85148	2.33911	1.30154	2.29588	1.07253	1.70544	0.160859	3.37228	0.999322	1.69712	1.73739	0.231248	0.130451	2.24786
GB_A01G2450	AT3G09630	Ribosomal protein L4/L1 family	Normal&Salt	109.571	95.3934	68.0874	26.454	89.9374	93.7584	55.3086	16.3146	27.5147	116.29	69.6928	80.9353	86.4662	134.623	37.0566	59.4298	54.8565	105.652	55.4087	50.1629	36.9744	81.2817
GB_A01G2451	AT2G20280	Zinc finger C-x8-C-x5-C-x3-H type family protein	Normal&Salt	4.51609	2.43088	0.807362	4.1359	3.26262	2.89246	3.04877	14.7528	5.51827	3.03681	7.05556	3.09294	4.68045	4.87507	3.25982	6.19667	7.3751	4.1371	2.86427	4.60856	1.28341	3.32858
GB_A01G2452	AT5G02800	Protein kinase superfamily protein	Normal&Salt	10.5225	7.55924	6.1408	9.17594	12.5708	13.5526	8.65444	14.4159	12.6132	8.79995	15.667	12.2207	12.7167	11.6468	10.0432	11.5088	13.1126	14.312	15.1448	7.28319	5.35207	7.23906
GB_A01G2454	AT5G12130	integral membrane TerC family protein	Normal&Salt	2.4692	3.98246	9.01775	2.53018	3.37865	2.55698	2.88804	1.91293	2.68445	5.24997	3.71215	3.77677	2.80979	3.71356	2.29142	3.87171	5.54822	3.02526	5.12869	1.70102	2.4139	1.97977
GB_A01G2455	AT3G53490	valine-tRNA ligase	Normal&Salt	8.7096	8.13555	5.55892	20.6038	9.37212	12.6886	12.3863	37.4465	26.1976	6.45816	28.7552	20.4769	12.3673	20.465	29.9334	18.1322	13.8138	10.9918	13.3076	18.8797	19.9287	12.9349
GB_A01G2458	AT2G37340	arginine/serine-rich zinc knuckle-containing protein 33	Normal&Salt	9.29223	12.2316	5.3593	16.792	18.7428	16.9631	12.9668	16.5128	18.3856	16.422	25.4937	20.7619	15.9154	26.8859	9.07726	19.3675	18.7101	22.9499	18.9534	4.49359	9.81381	10.7584
GB_A01G2459	AT2G37360	ABC-2 type transporter family protein	Normal&Salt	1.10357	0.997062	0.0279413	0.869515	0.010587	0.0110357	0.008837	0.490936	0.843575	2.04617	0.801565	1.06729	5.75711	4.60218	0.554449	0.257312	0.526415	1.55215	1.04132	0.667374	0.315031	3.40461
GB_A01G2461	AT1G07810	ER-type Ca2+-ATPase 1	Normal&Salt	62.2662	69.3088	23.3429	50.0781	64.4235	86.3068	29.0793	102.165	66.7728	70.9361	80.4414	59.8095	55.5245	74.8099	51.8659	91.7686	81.7047	58.6973	69.3478	21.6374	40.37	29.7887
GB_A01G2465	AT3G53520	UDP-glucuronic acid decarboxylase 1	Normal&Salt	20.6692	32.1474	6.91857	21.1887	18.1369	19.2074	20.2219	22.8507	23.467	21.5216	7.7626	8.74789	25.2501	26.2077	59.3168	7.10587	6.43653	16.7525	19.9469	22.9216	35.0618	13.9501
GB_A01G2466	AT2G37390	Chloroplast-targeted copper chaperone protein	Normal&Salt	1.56998	0.12888	0.0975163	0.025819	0	0	0	0.161794	0	4.4817	0.0852385	3.48893	0.0873243	3.37506	0.169153	1.21584	0.608118	0.548365	0.0951463	0.028689	0	4.3008
GB_A01G2467	AT3G53540	afadin	Normal&Salt	7.39978	9.34203	1.18791	0.666807	3.93396	1.48868	0.432361	4.4293	3.17059	9.83262	3.56526	9.21705	2.26178	8.35068	13.5668	6.16898	5.14965	5.96636	11.4686	3.65126	5.33584	3.64218
GB_A01G2471	AT2G37470	Histone superfamily protein	Normal&Salt	68.2714	24.6717	35.5505	51.3955	34.835	35.6116	29.3478	43.5952	54.3854	55.2603	27.0107	55.2832	29.7668	42.5801	23.8687	48.635	45.7055	21.4308	14.3175	61.6045	18.7875	31.0768
GB_A01G2474	AT5G02560	histone H2A 12	Normal&Salt	203.871	102.397	99.9545	50.5298	83.6789	48.0643	40.8984	46.0886	47.9247	427.412	291.419	346.843	91.8342	237.675	24.2555	385.555	365.776	186.898	126.412	56.7609	15.4948	120.979
GB_A01G2482	AT2G37550	ARF-GAP domain 7	Normal&Salt	33.8457	36.413	12.9016	26.1957	32.5259	25.2257	29.7941	15.3273	27.5697	26.0645	12.6289	12.8188	25.5054	27.9739	29.9544	9.76574	10.0849	17.1945	16.0859	27.4999	27.5543	18.1233
GB_A01G2485	AT5G54580	RNA-binding (RRM/RBD/RNP motifs) family protein	Normal&Salt	11.0412	7.5092	9.74911	6.39615	17.5779	14.8687	15.7333	5.09599	3.50189	14.3447	0.40495	9.17774	9.03375	9.07779	0.488171	5.70931	7.74692	11.179	9.14316	6.49901	4.54335	0.534058
GB_A01G2487	AT3G53970	proteasome inhibitor-like protein	Normal&Salt	12.974	14.2019	6.67668	9.96085	18.9672	19.4247	16.0647	6.10601	9.91758	13.3093	4.92638	4.92544	13.0387	9.50948	23.4961	5.34087	4.84108	12.3807	11.723	21.8903	17.6923	8.56326
GB_A01G2492	AT2G37860	reticulata-like protein%2C putative (DUF3411)	Normal&Salt	6.31606	9.3234	10.7442	2.45689	17.2705	17.2877	10.4329	0.602026	4.94852	32.363	9.18182	14.0784	15.5116	13.9119	3.55613	12.6463	11.7062	22.0234	10.8157	2.58748	4.02593	10.8291
GB_A01G2498	AT3G09320	DHHC-type zinc finger family protein	Normal&Salt	6.61567	5.5611	2.15808	4.13923	4.3533	5.09283	5.31871	7.66672	6.66465	7.6782	10.88	16.2928	6.55123	8.0685	7.24704	10.4438	10.7341	12.3472	11.13	3.87528	2.33014	6.55158
GB_A01G2500	AT2G03070	mediator subunit 8	Normal&Salt	17.0904	20.9452	6.36607	7.02472	11.3366	14.7208	8.39604	11.603	10.8393	18.5305	14.7149	15.9616	15.7548	13.6509	43.7569	9.01678	8.76822	11.5299	13.7466	7.67164	15.8421	14.0645
GB_A01G2501	AT1G07510	FTSH protease 10	Normal&Salt	10.0476	12.2109	7.04214	11.4071	11.2487	10.8285	6.45121	8.63246	9.98464	17.9415	12.9631	16.0366	11.8919	20.4757	6.84188	13.3056	14.2997	14.1432	15.6186	6.48831	5.1981	6.88834
GB_A01G2503	AT5G02230	Haloacid dehalogenase-like hydrolase (HAD) superfamily protein	Normal&Salt	3.25974	1.16142	4.77988	268.222	48.5667	120.255	107.019	140.952	153.811	37.703	57.3941	2.34225	3.42752	33.3622	34.965	2.17338	1.9154	17.7677	62.1389	0.323691	2.98036	37.6428
GB_A01G2504	AT2G39700	expansin A4	Normal&Salt	7.12904	8.73147	16.8488	0.795288	15.2096	4.16951	5.01156	1.3446	0.546014	20.7845	0.254831	0.456238	0.802207	7.4365	0.205683	0.567407	0.477533	0.390225	0.1064	0.024237	0.146318	5.41438
GB_A01G2505	AT2G28930	protein kinase 1B	Normal&Salt	5.26325	6.21305	4.64961	23.8586	8.25094	13.944	37.1997	7.2358	10.4421	4.84442	5.04842	2.00271	4.44865	3.19025	4.37113	1.53066	2.93561	5.75529	7.25092	3.97208	2.14911	5.95865
GB_A01G2514	AT5G51560	Leucine-rich repeat protein kinase family protein	Normal&Salt	8.02213	6.63517	6.24004	26.6468	14.9459	18.1998	21.5229	16.7475	11.0994	9.18557	0.0820765	18.2253	11.235	14.7391	0	19.7917	14.1315	17.7545	14.9108	2.16202	3.83492	0.129839
GB_A01G2515	AT3G19760	eukaryotic initiation factor 4A-III	Normal&Salt	1.93769	1.37652	1.05478	6.68109	3.1511	5.13025	5.30951	3.26097	1.92864	2.36953	2.75675	5.31626	2.45912	3.39583	0.286156	3.46128	5.21351	5.58063	4.04118	0.955301	0.835264	0.375908
GB_A01G2516	AT2G37570	HSP20-like chaperones superfamily protein	Normal&Salt	6.86574	6.23379	7.64318	51.953	19.3532	40.7524	37.7768	28.3632	36.0999	9.65068	17.0241	12.0772	12.4165	12.0464	10.766	9.64563	9.00485	11.8867	9.22322	2.55876	5.8271	4.05773
GB_A01G2517	AT2G37570	HSP20-like chaperones superfamily protein	Normal&Salt	18.1303	29.2234	16.2407	135.598	91.3474	117.172	102.739	124.533	134.898	34.1921	113.769	58.5924	35.7647	20.04	44.6754	73.857	64.8543	68.5279	42.0415	5.92257	13.6266	16.9031
GB_A01G2518	AT5G02500	heat shock cognate protein 70-1	Normal&Salt	91.7648	75.9029	37.6642	9.94928	61.1363	50.2896	37.1755	17.9357	9.93372	34.581	24.6994	32.5938	41.0118	99.2899	29.9146	78.5707	26.3806	14.2712	41.4511	40.1799	16.5026	14.9285
GB_A01G2519	AT2G28780	P-hydroxybenzoic acid efflux pump subunit	Normal&Salt	0.91494	1.60834	2.24941	1.01236	0.877203	0.794503	0.854844	76.3615	2.08171	0.611152	0.720234	0.709071	1.1072	2.25444	1.69484	0.441367	0.570989	0.983721	0.842081	0.64126	10.9332	0.593519
GB_A01G2522	AT3G54020	Inositol phosphorylceramide synthase 1	Normal&Salt	2.59652	1.76677	0.800661	1.87379	2.99087	1.94708	2.45053	10.7829	1.81465	4.79211	3.16672	4.23783	2.11569	2.9243	1.3093	3.8575	3.12869	3.05747	2.91356	1.21687	0.52576	2.66
GB_A02G1087	AT1G64610	Transducin/WD40 repeat-like superfamily protein	Normal&Salt	5.60446	5.78502	4.90799	5.0374	4.83558	7.83998	5.36954	3.43066	3.55706	4.32217	5.52175	5.12201	3.76186	5.01505	2.18154	3.51066	5.88886	4.23746	4.15327	1.3741	1.02533	2.8504
GB_A03G0328	AT5G05340	Peroxidase superfamily protein	Normal&Salt	15.067	72.8993	0.486658	314.402	92.6238	30.9805	15.178	220.045	992.476	108.068	1.62877	0.544085	23.7024	12.6843	61.7485	0.305139	1.03966	8.37281	19.9054	24.7197	69.6274	2.8906
GB_A03G0329	AT5G05340	Peroxidase superfamily protein	Normal&Salt	0	16.2525	0.463549	1.672	3.14507	0.0877733	32.4247	0.887457	0.0789257	0.973708	0	0.0313625	0	0	4.80266	0.03776	0.0201443	0	0.018817	0	5.32392	0
GB_A03G0330	AT2G30330	GCN5L1 family protein	Normal&Salt	9.2164	8.58112	3.03034	4.52398	7.08706	8.14818	2.388	8.20511	9.48696	4.50778	0.503428	3.52584	3.42774	3.16349	7.84895	1.04275	1.51571	2.80044	1.18161	3.80777	4.51993	5.2141
GB_A03G0331	AT1G06950	translocon at the inner envelope membrane of chloroplasts 110	Normal&Salt	15.3951	24.193	14.544	10.8391	24.562	33.8527	15.2498	6.55228	8.35513	31.9225	16.6424	20.6897	22.854	20.3092	16.802	17.8072	16.6555	25.1091	25.958	21.0378	17.7508	9.19874
GB_A03G0332	AT2G30320	Pseudouridine synthase family protein	Normal&Salt	1.76699	2.05438	3.73537	0.384466	2.21951	1.80975	1.35445	0.157098	0.360177	3.13887	4.40459	4.51359	2.40122	3.31463	1.27834	2.84634	3.30306	3.50308	2.11854	0.995726	0.400777	3.10568
GB_A03G0335	AT5G58410	E3 ubiquitin-protein ligase	Normal&Salt	2.90965	3.19118	0.838227	5.18396	5.13439	6.63582	2.16253	4.32835	6.64083	4.13203	4.66395	5.66775	3.89391	2.64655	2.24676	5.58325	5.6608	5.94484	4.40272	3.24251	1.67642	2.0306
GB_A03G0338	AT2G38470	WRKY DNA-binding protein 33	Normal&Salt	93.9544	159.355	44.8231	126.126	126.425	262.038	91.2715	127.981	103.642	26.5865	120.981	33.1785	19.3539	6.14932	32.0786	99.6966	112.435	23.6334	9.94774	6.36249	12.447	3.2842
GB_A03G0340	AT5G58430	exocyst subunit exo70 family protein B1	Normal&Salt	42.6017	67.4064	19.2364	75.7053	49.6408	51.0649	46.8695	29.2154	25.4304	36.3026	36.4627	26.7834	33.1709	66.612	37.8789	34.5788	37.2106	40.1552	44.9	30.6741	67.4596	24.635
GB_A03G0342	AT2G30210	laccase 3	Normal&Salt	25.5804	13.5805	0.017312	0.122074	1.85093	0.0679907	0.217211	0	1.6382	1.19471	0	0.017448	0.0901783	0	0.03076	0.0394397	0.0229037	0.0644243	4.12845	0.176157	0	0
GB_A03G0343	AT5G37055	HIT-type Zinc finger family protein	Normal&Salt	21.9751	21.9478	13.9368	12.9024	22.7066	19.714	20.961	9.29549	11.9008	27.9655	31.3101	36.0118	31.7332	28.6392	25.6907	35.8668	32.8835	29.2687	22.9014	28.8962	23.0162	27.1328
GB_A03G0347	AT2G30130	Lateral organ boundaries (LOB) domain family protein	Normal&Salt	7.22942	0.279494	0	2.09335	0.0216287	0	0.116495	0.241548	0.099443	0.07359	0.898938	0.113756	0	2.0833	0	0.00857433	0.0369273	0.0261933	0.036898	0	0.032108	3.94706
GB_A03G0349	AT5G58470	TBP-associated factor 15B	Normal&Salt	8.72663	12.3202	5.44582	10.8693	16.1561	21.6702	7.19129	13.6557	18.2881	18.1525	11.2118	13.1424	11.6436	15.0072	7.42038	16.2823	14.7508	12.995	9.30908	11.7712	8.79158	6.94652
GB_A05G1701	AT3G22104	Phototropic-responsive NPH3 family protein	Normal&Salt	6.36675	3.72194	0.444185	0.312828	0.382425	0.316804	0.224399	0.0153597	0.158852	1.37973	13.2231	31.2035	19.5622	2.21582	0.269085	16.5263	15.0103	3.58746	3.41288	0.920445	0.33652	0.884588
GB_A05G1702	AT1G61720	NAD(P)-binding Rossmann-fold superfamily protein	Normal&Salt	566.251	363.097	120.01	180.316	306.455	138.238	86.2025	3.33128	24.3095	600.773	389.577	561.283	2146.89	109.036	36.1395	282.178	343.902	1381.14	887.273	748.931	99.2038	8.47671
GB_A05G1705	AT4G21270	kinesin 1	Normal&Salt	3.844	2.64333	1.24267	0.0781253	0.755316	0.194444	0.249578	0.13827	0.211891	8.05596	7.54856	11.9134	2.36461	6.47843	0.102444	9.93587	10.0503	5.24802	2.43565	0.241573	0.157714	1.62955
GB_A05G1707	AT5G54680	basic helix-loop-helix (bHLH) DNA-binding superfamily protein	Normal&Salt	40.188	46.9149	71.0519	15.505	33.2541	29.7576	54.781	14.395	21.7865	23.2567	59.9825	99.5613	25.9902	26.0451	58.5962	75.9801	51.9289	19.8261	16.8672	13.503	82.352	19.1286
GB_A05G1708	AT4G05200	cysteine-rich RLK (RECEPTOR-like protein kinase) 25	Normal&Salt	0.611465	0.558861	5.19364	0.288167	1.97284	1.32022	3.56659	0.611023	0.362867	1.89432	4.06218	3.82912	1.62764	1.99718	0.285184	3.0573	3.09914	0.94076	0.802879	0.0857077	0.329456	1.51156
GB_A05G1710	AT5G54770	thiazole biosynthetic enzyme%2C chloroplast (ARA6) (THI1) (THI4)	Normal&Salt	4.06887	297.723	1006.48	46.0511	39.0895	257.763	498.729	5.15191	2.93949	67.4478	6.13004	18.1528	6.72807	12.3261	1.38266	5.16227	7.2617	2.50662	2.36486	0.169496	0.0525813	23.811
GB_A05G1712	AT1G61790	Oligosaccharyltransferase complex/magnesium transporter family protein	Normal&Salt	10.1435	7.53075	3.47934	3.87183	13.1816	17.4516	9.04821	5.04525	6.4372	12.0481	6.81034	7.51783	9.49438	10.1405	10.4917	6.33205	5.95203	7.5845	4.90499	4.80675	5.01627	9.939
GB_A05G1713	AT1G11570	NTF2-like protein	Normal&Salt	5.06506	7.44071	2.51915	8.61012	12.1333	3.26204	2.02776	14.23	26.0573	4.46819	5.30536	2.53063	1.79802	1.3304	12.2104	4.81102	1.86734	2.98391	1.58068	1.19987	9.72671	1.02138
GB_A05G1715	AT4G04900	ROP-interactive CRIB motif-containing protein 10	Normal&Salt	6.82543	7.06426	18.0278	0.170001	4.14332	1.33753	6.34236	0.162137	0.671852	10.6339	6.01724	10.928	5.89469	3.98711	30.9672	5.90445	2.12122	4.26618	4.86639	0.433889	5.30521	0.944306
GB_A05G1716	AT4G21770	Pseudouridine synthase family protein	Normal&Salt	1.54818	2.66703	7.32619	0.742327	2.87657	4.59645	3.70347	0.2322	0.593309	5.02433	5.81267	6.6519	2.39863	1.64923	0.63814	4.27315	4.09397	3.29236	1.48	0.718029	0.308381	1.97272
GB_A05G1719	AT4G04860	DERLIN-2.2	Normal&Salt	42.2821	39.8223	8.94692	41.7065	19.8179	28.2885	25.5915	36.7169	33.2276	21.5122	8.57542	7.98933	26.0458	30.3975	54.2838	9.20282	8.82073	22.1291	28.8156	25.5107	38.7419	11.8269
GB_A05G1720	-	-	Normal&Salt	0.103148	0	0	0.35925	0	0.130696	0	0.404049	0.175942	6.17129	9.7538	14.5702	7.62878	0.0744913	0.089199	11.9628	6.93544	4.48611	0.756226	1.06576	0.0184097	0
GB_A05G1722	AT4G21890	zinc finger MYND domain protein	Normal&Salt	9.48145	15.0994	8.55698	5.7069	4.26844	3.94434	8.04105	3.10407	3.04645	6.18265	1.82019	1.78795	4.27596	1.681	2.95954	2.48813	1.66548	2.68469	2.08873	3.15748	2.35072	1.72936
GB_A05G1724	AT4G04770	ATP binding cassette protein 1	Normal&Salt	11.5973	13.5823	16.2272	35.1658	10.0587	12.1753	23.0182	70.522	25.286	11.6113	15.284	12.3441	14.3584	39.1633	22.3208	13.8364	17.4689	11.7329	24.1758	16.4304	23.0937	11.7427
GB_A05G1726	AT3G21690	MATE efflux family protein	Normal&Salt	1.08611	0.396072	0.0763477	2.35874	0.0928163	0.20026	0.424184	2.49051	0.966338	0.98608	4.62261	4.19868	4.56398	6.0779	0.568897	4.54107	3.07405	4.07564	3.88732	0.107226	0	3.91045
GB_A05G1727	AT4G21920	hypothetical protein	Normal&Salt	0.968385	7.21565	0	3.5391	0.25817	0.195138	1.24416	7.02752	10.1217	0.689174	3.4579	12.1452	2.70814	2.03835	16.4076	2.08414	7.72233	0.610796	0.480879	0.811752	13.3356	4.91811
GB_A05G1729	AT4G21960	Peroxidase superfamily protein	Normal&Salt	2101.7	2812.1	904.215	172.819	747.431	151.086	173.094	115.632	84.1505	1770.04	1489.44	1313.81	4543.55	1600.93	26.0367	1937.59	1410.18	1302.96	1010.8	121.539	68.5495	1949.53
GB_A05G1731	AT2G32320	tRNAHis guanylyltransferase	Normal&Salt	5.58268	4.22337	2.16937	3.99001	4.7619	5.76353	4.24513	2.83617	4.66496	7.63802	9.28307	9.9674	5.3373	3.26782	6.23845	6.90998	6.35648	6.71901	6.76351	3.74039	2.22553	3.24231
GB_A05G1732	AT1G11720	starch synthase 3	Normal&Salt	7.7135	16.9042	23.6259	7.0479	11.604	11.7482	10.6774	4.2315	5.89159	10.1124	7.98071	13.3319	7.41464	8.32687	4.01065	10.5665	6.85781	6.16293	8.13534	1.2555	3.13087	4.67963
GB_A05G1733	AT4G04630	senescence regulator (Protein of unknown function%2C DUF584)	Normal&Salt	0.809074	0.175038	0	1.9468	3.35981	2.9104	0.409322	0.611662	2.08762	0.637509	12.4428	8.93036	5.35063	1.68108	0.715019	8.73624	8.79575	0.78272	0.0239263	0.240975	0.0617797	5.74109
GB_A05G1734	AT1G05170	Galactosyltransferase family protein	Normal&Salt	3.51965	4.05255	2.74974	2.24146	2.84936	4.07853	2.38168	0.611443	1.1566	1.72876	0.331205	0.636888	0.199776	1.98516	23.2202	0.456464	0.205149	0.110614	0.181817	0.324266	20.0069	3.0524
GB_A05G1735	AT4G21980	Ubiquitin-like superfamily protein	Normal&Salt	18.277	14.4541	7.99777	87.2421	14.1434	14.8668	10.643	110.519	98.5934	11.8536	12.7253	9.72425	10.8928	15.8552	6.18092	8.35772	6.34147	11.5057	10.6358	17.5814	8.63583	9.37239
GB_A05G1736	AT1G11740	ankyrin repeat family protein	Normal&Salt	12.8737	9.02244	3.51703	35.1509	10.6634	37.9749	13.0369	32.7995	21.8432	7.95111	1.12817	0.489273	2.07438	4.50859	12.4071	5.06084	3.1131	3.96627	2.03482	8.7395	13.1762	12.0046
GB_A05G1739	AT4G21990	APS reductase 3	Normal&Salt	43.107	28.9601	72.1532	33.4327	62.2742	95.9012	75.6547	64.1981	29.3247	13.3426	28.1712	6.9585	17.2248	37.0598	7.38293	78.0462	11.9927	5.42002	6.67085	7.08516	4.75465	29.9639
GB_A05G1740	AT4G28200	U3 small nucleolar RNA-associated-like protein	Normal&Salt	8.831	9.66704	9.73818	3.52591	14.5894	12.3251	6.12845	1.88301	3.02912	15.6987	9.69477	14.896	10.0446	12.9527	3.40135	9.58112	11.0268	11.2891	7.31924	6.58526	2.75803	11.1531
GB_A05G1741	AT1G11860	Glycine cleavage T-protein family	Normal&Salt	6.6694	17.6522	201.848	1.047	4.17098	6.10175	46.6864	0.441881	0.51612	14.1441	2.55975	3.3013	5.88855	3.17177	0.845238	2.32803	1.45721	5.22284	5.81876	6.55646	0.400958	2.75451
GB_A05G1745	AT5G55090	mitogen-activated protein kinase kinase kinase 15	Normal&Salt	0.504554	0.140167	0.327643	1.82253	1.29774	1.36066	0.26603	9.00729	1.87709	2.94057	3.24612	0.396016	1.15592	1.7098	0.090813	2.48779	3.91327	4.98728	0.398323	1.21733	0.093324	0.928686
GB_A05G1754	AT4G22120	ERD (early-responsive to dehydration stress) family protein	Normal&Salt	5.3464	5.32396	0.447528	46.394	4.1509	3.19887	16.2982	24.6875	13.6271	5.15739	15.4694	8.46608	8.068	12.6076	25.6178	4.81449	12.247	2.89225	3.89007	11.9973	8.74294	5.42725
GB_A05G1756	AT4G22140	PHD finger family protein / bromo-adjacent homology (BAH) domain-containing protein	Normal&Salt	17.7226	18.6115	10.5347	6.69046	23.4283	19.2919	6.99995	5.17121	7.42081	46.61	63.7774	50.2042	32.8247	19.3754	14.8403	45.814	49.9127	47.1737	33.9558	26.3596	7.66746	33.0237
GB_A05G1757	AT2G20060	Ribosomal protein L4/L1 family	Normal&Salt	13.0954	10.293	14.0621	6.44486	17.2634	16.5362	11.5565	4.88075	5.93614	17.7873	8.41634	13.1793	12.2806	13.9932	4.84266	10.4871	9.60069	10.8925	9.47886	14.9985	4.58455	13.3454
GB_A05G1759	AT4G22150	UBA/UBX domain protein	Normal&Salt	52.3119	53.4135	25.7829	51.35	81.3504	64.4634	54.1126	36.2419	51.2655	53.2257	77.9548	52.4661	113.883	68.2904	53.9779	53.4353	51.5202	92.5337	101.143	75.6235	49.9422	70.7401
GB_A05G1760	AT4G22190	serine/arginine repetitive matrix-like protein	Normal&Salt	14.2204	29.4116	14.6395	13.6037	52.7743	29.0274	22.7275	2.63296	7.69078	21.5146	47.5183	20.4805	30.7886	7.60099	3.62756	15.849	17.4035	33.9041	26.3962	0.998236	0.639175	8.77145
GB_A05G1762	AT1G12020	hypothetical protein	Normal&Salt	66.0122	42.411	9.71145	47.5506	58.6359	75.4048	50.3493	20.7355	40.7391	61.1	96.9436	34.4682	52.0443	31.858	31.7008	33.3858	52.1218	48.5557	64.9674	7.14919	10.2191	31.3991
GB_A05G1764	AT4G05530	indole-3-butyric acid response 1	Normal&Salt	13.9914	12.606	9.83236	23.2283	30.8554	31.6046	20.9072	38.0118	51.5902	22.2218	13.8331	9.8901	19.7147	10.2265	22.6661	10.0003	11.3819	14.6516	9.3709	9.12544	8.41412	15.7608
GB_A05G1765	AT4G22260	Alternative oxidase family protein	Normal&Salt	4.06089	4.99896	6.09694	7.17755	4.12156	7.28894	6.83249	8.69606	4.43133	3.68935	13.2706	10.2952	3.73261	3.05204	4.80962	6.85239	9.61852	3.46529	3.06749	2.86241	0.996994	3.25284
GB_A05G1766	AT1G05010	ethylene-forming enzyme	Normal&Salt	115.453	86.3093	22.3374	952.289	281.791	1026.37	22.8136	590.576	606.903	142.062	13.0956	9.59805	13.0751	46.2956	56.0964	4.77613	5.65034	232.751	286.56	19.3703	45.4083	109.472
GB_A05G1768	AT4G04020	fibrillin	Normal&Salt	25.669	61.157	184.544	111.99	53.8901	97.1641	112.273	299.807	79.8262	40.5551	18.804	28.9299	52.4005	49.568	35.5551	33.7366	19.5118	18.3732	46.0582	53.667	23.2281	9.36249
GB_A05G1770	AT4G22340	cytidinediphosphate diacylglycerol synthase 2	Normal&Salt	22.6541	17.5359	5.97819	15.7207	22.9589	28.798	18.8728	4.95891	8.33588	16.5437	8.48767	12.574	13.5977	13.0984	6.28055	8.95234	6.71733	12.1477	12.9173	7.66726	3.57593	6.3468
GB_A05G1774	AT3G07880	Immunoglobulin E-set superfamily protein	Normal&Salt	24.5293	16.2965	6.84989	20.8142	20.6217	13.3806	10.6095	10.6607	11.3072	20.6068	17.8041	25.1443	51.5544	11.6722	13.0282	22.3423	17.2815	26.4221	17.3764	6.51995	8.16225	7.96556
GB_A05G1775	AT4G12570	ubiquitin protein ligase 5	Normal&Salt	8.6435	8.46426	2.59558	5.66886	8.30452	9.40164	4.52584	6.88114	4.80477	8.5542	6.36223	11.6412	6.8669	9.86082	5.21727	9.89459	8.29183	7.03266	7.09479	5.89494	2.80635	4.62991
GB_A05G1776	AT5G47540	Mo25 family protein	Normal&Salt	12.9162	20.1557	14.5256	10.0459	16.6968	15.6586	12.5434	4.10669	8.32945	15.4225	6.1147	8.61802	19.1747	11.3568	10.8324	2.74147	4.37666	10.3048	15.5466	12.4964	5.0561	6.80562
GB_A05G1777	AT3G02870	Inositol monophosphatase family protein	Normal&Salt	12.0854	15.453	20.6401	5.59219	2.50057	6.54081	3.28163	8.23455	0.890637	7.10475	14.6963	14.3433	3.73629	11.4316	1.59548	16.7925	11.8549	9.60418	2.79458	4.94176	3.23486	12.9048
GB_A05G1778	AT4G16490	ARM repeat superfamily protein	Normal&Salt	11.1835	9.84474	10.493	30.312	24.0508	52.4374	26.6202	6.4448	8.50274	24.7227	205.489	152.815	7.83931	10.2139	15.2272	153.69	196.409	23.7491	16.3282	6.20579	8.72211	12.8248
GB_A05G1780	AT1G16880	uridylyltransferase-like protein	Normal&Salt	10.9233	34.615	160.2	33.5672	20.2609	41.3191	187.231	20.6748	32.4498	34.0671	18.1913	27.0171	36.954	42.9999	34.0897	15.3792	15.1566	21.0844	27.7129	5.78982	13.7793	31.6819
GB_A05G1781	AT5G47620	RNA-binding (RRM/RBD/RNP motifs) family protein	Normal&Salt	10.5592	19.7074	5.02567	15.9529	6.6319	5.33965	12.4427	18.7029	23.049	5.69825	1.49453	1.46568	6.61304	10.9381	24.4658	1.62494	2.18365	2.95075	5.16974	7.71154	21.6011	4.23327
GB_A05G1782	AT4G16460	zinc finger CCCH domain protein	Normal&Salt	4.29009	5.76049	1.73097	4.10607	4.2148	4.67585	4.43448	4.04783	3.43416	6.15397	9.84661	13.5617	6.49709	3.7466	3.23387	9.40542	10.3089	11.5244	7.97875	2.11499	1.65857	3.6676
GB_A05G1783	AT5G47680	tRNA (guanine(9)-N1)-methyltransferase-like protein	Normal&Salt	7.97968	8.40105	7.74234	2.87865	11.7058	10.3992	7.22817	2.07998	2.84727	12.347	1.53115	4.02503	5.06609	9.50434	1.12611	2.95088	3.58163	4.89576	2.90217	3.38982	1.4322	11.4709
GB_A05G1787	AT4G16380	Heavy metal transport/detoxification superfamily protein	Normal&Salt	0.732445	0.982958	2.28172	0.672867	6.96363	60.6005	286.587	0.514027	2.67963	0.597936	0.129464	0	9.55493	0	5.11879	0.0414217	0.0354533	1.99072	3.59531	45.6715	15.8892	0.430457
GB_A05G1791	AT5G50740	Heavy metal transport/detoxification superfamily protein	Normal&Salt	0.0589533	0.357317	53.8042	20.3949	16.5123	48.5826	37.7301	7.72978	13.7087	21.1624	61.2933	9.15766	1.11323	4.49118	1.38445	12.7297	21.2438	18.6943	14.1317	0	0.0894977	2.21178
GB_A05G1792	AT5G47670	nuclear factor Y%2C subunit B6	Normal&Salt	0	0	0.0945353	0.093581	0.0955893	0.234598	0.0546427	0.687066	0.944124	0.025896	0	0	0	492.356	1.08356	0.22263	0.0230217	0	0.090234	0	0	365.65
GB_A05G1793	AT5G47770	farnesyl diphosphate synthase 1	Normal&Salt	182.209	36.7098	15.8123	3.32892	20.1487	26.4627	19.3848	2.58591	9.45762	108.341	19.89	11.8511	17.5587	26.2481	4.94568	13.2608	12.9387	30.0793	18.6809	19.2775	3.75546	26.6212
GB_A05G1798	AT5G47780	galacturonosyltransferase 4	Normal&Salt	4.0682	10.7593	5.52069	2.44053	5.80641	4.49333	4.87474	2.00686	4.19072	9.33963	14.2112	8.04077	8.92521	13.5649	3.74881	5.95413	7.98225	7.93792	12.8247	2.11891	1.61388	7.4585
GB_A05G1800	AT4G17150	alpha/beta-Hydrolases superfamily protein	Normal&Salt	11.0031	14.7163	4.57991	10.6371	12.6506	12.2593	10.0921	7.20522	10.9118	15.313	17.4396	13.9761	18.0959	25.7248	6.97481	15.0243	12.1407	19.2123	15.074	3.88587	4.39585	13.3486
GB_A06G0007	AT1G20430	hypothetical protein	Salt	24.9365	20.1082	17.6588	15.8625	28.9663	34.6406	17.5547	15.55	18.7416	29.9653	14.7712	16.5291	24.4964	17.7724	26.4712	14.7368	14.6636	20.8144	13.4744	22.0151	22.5419	29.928
GB_A06G0008	AT1G76130	alpha-amylase-like 2	Salt	14.4946	16.7129	7.15822	48.0306	18.6296	16.7813	13.8832	40.3148	65.7875	10.8926	12.5793	11.6738	17.6348	24.8043	23.0806	9.34767	11.5408	13.5535	9.7175	8.62229	14.7199	8.71729
GB_A06G0009	AT2G17030	F-box SKIP23-like protein (DUF295)	Salt	10.6437	11.0013	4.89498	15.9213	9.34016	11.8118	11.4083	12.1707	16.4797	8.59609	8.52464	7.9699	5.4143	7.48821	3.91619	4.68167	6.46624	5.47305	6.25304	4.08112	4.59625	1.53227
GB_A06G0010	AT1G76060	LYR family of Fe/S cluster biogenesis protein	Salt	4.10273	2.77566	3.32046	3.3558	5.59861	4.14411	6.53101	2.29959	4.05135	5.31562	4.39767	4.11648	5.78685	3.12923	6.41915	2.87772	4.23661	6.18839	3.82227	6.32348	5.15669	4.2196
GB_A06G0015	AT1G20225	Thioredoxin superfamily protein	Salt	5.046	3.82496	1.45624	9.04196	9.8941	13.7505	8.76498	5.97012	10.5708	3.22476	0.808471	0.990052	5.05513	2.6905	19.8701	0.467395	1.02428	4.30603	12.0323	3.28047	4.00372	8.53739
GB_A06G0022	AT4G35020	RAC-like 3	Salt	23.6948	24.5905	10.0451	6.65846	13.3733	10.3217	6.89452	6.77929	9.44542	32.0691	38.4883	21.0236	14.915	17.6415	46.8153	30.2484	28.3841	21.472	16.5436	4.4908	34.8296	15.0099
GB_A06G0023	AT1G27940	P-glycoprotein 13	Salt	0.0252917	0.831713	1.99922	0.0263853	0.231417	2.51077	4.06157	0.080851	0.186062	0.694131	1.86585	0.374433	1.36521	0.00690667	0.151506	0.982773	3.12033	1.42909	0.858558	0.164976	0.125629	0.0154845
GB_A06G0026	AT4G24190	Chaperone protein htpG family protein	Salt	83.277	104.92	52.8936	46.445	129.462	185.028	102.086	15.2635	34.3918	99.1663	123.364	82.4313	107.148	58.4768	53.3726	153.076	142.371	104.836	88.2087	110.194	31.9443	86.0136
GB_A06G0028	AT1G75800	Pathogenesis-related thaumatin superfamily protein	Salt	43.2262	30.818	4.78759	247.271	6.62069	44.856	61.0667	251.032	143.818	43.213	9.22959	6.82285	6.87747	24.8913	12.2538	17.6158	10.1267	8.29527	6.45354	2.26608	13.106	17.6483
GB_A06G0033	AT1G75780	tubulin beta-1 chain	Salt	12.6541	32.453	14.7645	16.9671	40.1644	71.7915	38.1903	37.7601	5.54121	83.5971	5.78732	1.53065	47.5416	97.1423	28.7465	1.95806	2.13964	6.40971	34.2859	2.23558	12.4191	26.4392
GB_A06G0037	AT5G42146	transmembrane protein	Salt	36.6161	14.2396	13.204	87.6433	83.3178	26.3978	74.325	93.4058	77.6488	20.4021	0.754671	0.788251	1.77853	1.89867	1.25927	3.10376	0.663771	0.428137	0.314776	0.388098	0.322053	0.851148
GB_A06G0039	AT1G75750	GAST1 protein homolog 1	Salt	65.7186	138.144	24.0506	1503.31	540.469	1004.8	1033.88	362.44	1033.36	41.9155	10.2835	1.80083	40.5276	8.67957	19.0113	19.7247	24.6916	1.13768	97.1096	1.39744	2.23812	39.3473
GB_A06G0042	AT1G47840	hexokinase 3	Salt	5.04148	14.7688	6.57197	0.422002	9.65512	7.24306	0.635644	0.75768	0.963547	5.84413	1.30161	4.15026	3.62433	6.39005	0.824446	2.49778	3.08694	4.40771	2.04608	1.49464	0.67317	2.74121
GB_A06G0045	AT1G75690	DnaJ/Hsp40 cysteine-rich domain superfamily protein	Salt	1.46056	8.26022	56.9457	1.15953	3.48444	3.37472	5.96251	1.75576	1.83049	5.16963	10.5128	9.44799	3.9587	4.46095	4.22328	8.36906	9.17872	6.32641	4.47497	3.20766	1.70858	9.45405
GB_A06G0046	AT5G42560	Abscisic acid-responsive (TB2/DP1%2C HVA22) family protein	Salt	32.6852	33.5387	12.0499	13.9317	18.3878	12.115	12.9673	7.72435	11.7089	31.9663	34.1654	23.7325	10.6746	10.4006	17.6582	30.055	28.5437	21.8532	20.2491	4.60769	11.0894	10.6535
GB_A06G0049	AT1G19835	filament-like protein (DUF869)	Salt	18.9151	12.9064	3.91733	10.609	7.40468	5.05524	3.00589	6.43719	9.28209	4.48162	3.724	2.36939	6.33085	34.3273	21.9167	3.59774	4.01958	7.26498	6.68199	0.352502	28.6777	16.7918
GB_A06G0050	AT1G75590	SAUR-like auxin-responsive protein family	Salt	6.3202	3.909	2.6367	0.0506487	3.05038	0.698608	2.16215	0	0.0383473	10.8302	36.4207	58.9398	6.32036	2.23794	0.173109	25.7147	18.0364	9.82431	3.95469	0.46398	0.222136	3.99044
GB_A06G0052	AT1G19860	Zinc finger C-x8-C-x5-C-x3-H type family protein	Salt	8.57879	9.64846	5.30996	6.90727	10.1646	11.8038	6.53967	5.07263	5.54702	14.5039	13.335	14.6704	17.4575	32.4432	4.56211	11.1863	8.92356	10.0253	10.9875	4.35132	3.13181	23.3478
GB_A06G0054	AT1G19880	Regulator of chromosome condensation (RCC1) family protein	Salt	27.4282	20.2952	10.2561	8.56118	12.8685	10.7831	11.0763	3.06661	6.81314	32.1284	9.61153	18.0723	7.30359	11.2801	3.70277	10.5058	10.5221	13.296	11.0041	4.52791	4.0762	8.31019
GB_A06G0056	AT1G75640	Leucine-rich receptor-like protein kinase family protein	Salt	1.95465	0.598885	0.258191	0.13783	0.655428	0.115547	0.0729297	0.054696	0.0964157	5.11602	0.795502	2.29001	1.22625	9.66365	0	1.56779	1.38254	1.79634	0.644045	0.208551	0.0417703	3.06492
GB_A06G0058	AT1G75540	salt tolerance homolog2	Salt	27.6535	32.1015	9.68039	22.4183	4.56589	2.80394	2.78389	11.3931	7.5371	7.35925	2.78151	2.53699	4.34736	6.50013	7.65008	2.5447	3.23076	11.6998	18.6484	0.909784	13.6384	8.6097
GB_A06G2063	AT3G12480	nuclear factor Y%2C subunit C11	Normal&Salt	19.0508	21.877	16.2559	12.681	20.576	21.3762	22.0737	18.6147	20.1219	25.9494	43.206	37.3847	15.4665	21.9409	10.0659	33.605	34.0481	28.6113	32.1325	5.99547	6.75354	20.6596
GB_A06G2064	AT5G09970	cytochrome P450%2C family 78%2C subfamily A%2C polypeptide 7	Normal&Salt	7.8518	8.62504	16.5952	43.9021	12.7028	38.3899	50.3524	60.281	24.2605	9.17564	3.26653	4.63566	8.09709	6.5289	4.51509	3.59137	2.85975	7.36842	10.6017	3.64803	3.65798	1.7587
GB_A06G2070	AT3G15140	Polynucleotidyl transferase%2C ribonuclease H-like superfamily protein	Normal&Salt	23.0261	15.5759	5.80177	23.641	28.0567	27.541	18.5524	16.9072	31.8145	45.2335	35.273	46.4521	34.5496	50.0444	17.9172	41.2195	23.9699	31.6263	36.8155	19.99	13.0785	34.7934
GB_A06G2072	-	-	Normal&Salt	7.38789	19.74	16.1852	5.92128	11.9312	15.7765	16.6755	3.56067	3.85916	12.0558	7.86368	13.4985	4.13648	2.2233	2.67759	2.9217	3.74099	4.46052	4.16494	2.76884	1.03445	3.96144
GB_A06G2074	AT2G31890	RAP	Normal&Salt	4.7646	12.9619	16.8952	6.37541	8.9776	12.3041	16.6325	4.20648	5.44391	15.4434	15.7654	11.7	10.4477	8.60665	5.60842	14.4893	13.387	9.0554	9.4611	3.85956	1.95013	4.80001
GB_A06G2077	AT3G54440	glycoside hydrolase family 2 protein	Normal&Salt	13.6346	11.1909	3.17889	14.8376	24.525	39.0065	28.399	6.08977	14.1323	12.4012	9.30351	10.5256	19.4898	15.7982	7.10029	7.17262	7.88351	11.5511	20.0094	13.5515	10.0146	9.46999
GB_A06G2079	AT5G09850	Transcription elongation factor (TFIIS) family protein	Normal&Salt	18.0223	12.0901	7.08671	33.899	13.9863	25.8734	21.1108	28.2895	20.1533	10.3774	36.7535	30.5669	8.35636	8.93255	8.37509	25.671	22.1464	12.5301	12.4502	3.09879	2.51266	11.3256
GB_A06G2082	AT2G40460	Major facilitator superfamily protein	Normal&Salt	15.3149	21.8146	12.4787	1.00562	2.40341	2.2731	2.94768	0.343133	1.00573	10.3346	1.42365	1.06803	23.6957	0.728494	0.242537	1.19802	0.926644	2.54076	3.0742	0.408144	0.171086	0.396589
GB_A06G2083	AT2G19260	RING/FYVE/PHD zinc finger superfamily protein	Normal&Salt	4.85086	4.40162	2.55142	3.80254	6.23244	7.01882	3.84849	3.04192	3.74093	8.62578	12.9657	15.3631	7.17189	6.05121	3.29217	13.9029	13.7503	12.5755	11.1004	2.77828	2.01085	5.3549
GB_A06G2087	AT3G16360	HPT phosphotransmitter 4	Normal&Salt	0	0	0.0346523	0	0	0	0	0.267179	0.1196	0	0	0	9.87489	9.21687	0.483123	0	0	0	0	0	0	3.59407
GB_A07G0090	AT4G29190	Zinc finger C-x8-C-x5-C-x3-H type family protein	Normal&Salt	24.6236	17.5816	9.51583	0.238574	19.7694	2.32624	11.9798	0.6734	1.43429	72.7841	226.145	299.432	52.766	28.5747	11.3322	199.65	217.788	226.302	244.874	53.0095	5.52362	67.7541
GB_A07G0092	-	-	Normal&Salt	2.81103	2.82865	5.47463	1.33922	4.21306	3.92171	2.66146	1.05529	1.38873	6.19261	2.12248	3.80573	2.59836	3.54807	0.449435	4.2175	3.9049	2.51163	2.02752	1.83961	0.551487	1.23364
GB_A07G0094	AT4G29170	Mnd1 family protein	Normal&Salt	1.85788	1.24901	1.75424	0	1.0803	0	0.654066	0	0.210586	8.89603	7.29182	10.0119	0.686601	1.6256	0.038237	4.76129	5.11756	2.29391	1.35972	0.188761	0	2.82648
GB_A07G0095	AT4G29160	SNF7 family protein	Normal&Salt	33.0261	23.3331	23.1072	37.7835	26.1653	23.3041	27.9661	35.0223	35.8059	21.7097	14.5565	12.9055	22.6438	14.0513	20.8061	9.90516	14.8339	19.9559	17.5503	33.7024	33.8081	13.9024
GB_A07G0097	AT2G19710	Regulator of Vps4 activity in the MVB pathway protein	Normal&Salt	2.15742	0.388035	0.472094	3.7017	1.09747	1.51645	1.49255	4.65417	3.22303	1.10532	8.11279	8.93497	2.23499	0.726466	0.345576	5.32878	7.55815	1.98672	1.95135	0.952246	0.115517	0.57222
GB_A07G0098	AT4G26210	Mitochondrial ATP synthase subunit G protein	Normal&Salt	92.529	48.8397	81.3778	91.6938	117.69	111.459	100.349	69.5528	99.9784	54.8503	52.3363	57.1918	79.9945	73.7305	78.9128	52.1566	59.1338	81.5594	48.7771	80.9237	57.8942	98.9859
GB_A07G0101	AT5G11780	SNF2 domain protein	Normal&Salt	7.26933	6.50394	5.52326	2.85466	8.47711	9.6849	5.74528	1.94023	1.97418	10.5852	3.90848	5.10999	5.91186	5.67986	2.77628	4.92412	5.54316	6.13414	5.16275	4.83776	1.25308	6.10506
GB_A07G0103	AT2G19590	ACC oxidase 1	Normal&Salt	47.4103	6.25683	0.241946	0.0880393	0.504491	0.0531733	0.062148	0.0440593	0.116742	0.648856	29.8638	8.63954	2.36668	0.743629	0.026906	12.3574	33.1416	7.14879	0.127049	1.0296	0.14618	25.43
GB_A07G0104	AT2G19580	tetraspanin2	Normal&Salt	105.404	97.8617	5.80136	5.448	14.349	24.4613	9.34	2.6003	2.12769	12.0702	1.85461	0.729308	1.64713	4.36744	0.176967	3.03632	2.69138	4.70496	7.62022	0.465295	0.158966	3.92512
GB_A07G0106	AT1G55160	WAS/WASL-interacting family protein	Normal&Salt	7.97758	6.6448	3.85656	2.82505	6.48299	5.29569	6.59274	2.74315	6.31145	7.58859	1.80826	2.79627	6.08267	2.77101	4.23625	1.6581	2.3266	4.03959	2.25726	4.69174	3.19696	1.76088
GB_A07G0107	AT4G26140	beta-galactosidase 12	Normal&Salt	13.9678	24.5193	0.892386	181.466	2.79607	4.23956	0.361852	243.775	308.957	5.01096	0.369696	0.562442	1.22046	2.66066	73.0031	0.179026	0.155863	1.67474	1.70362	5.80385	24.6866	12.3997
GB_A07G0109	AT4G29720	polyamine oxidase 5	Normal&Salt	1.42355	2.23337	0.652127	0.510356	0.86248	0.473237	0.657582	0.243149	0.286558	5.32779	0.241939	0.113074	0.392273	0.0132	0.316478	0.920597	0.79749	1.23031	4.01305	0.956121	0.846984	0
GB_A07G0110	-	-	Normal&Salt	0.069703	0	2.66973	0	1.75161	0.437475	0.221595	0	0.0203267	10.2417	15.2864	7.68998	0.258528	0.548522	0	6.80508	12.9799	5.72727	6.64581	0.20565	0.0245337	0.755169
GB_A07G0111	AT5G56880	hypothetical protein	Normal&Salt	0.315032	0.26427	0.320705	0.146984	0.901033	0.950262	0	0.023954	0	19.7031	15.6476	15.0222	0.262549	2.2802	0.043884	17.7745	13.8596	6.32108	3.38914	0.064071	0	1.02911
GB_A07G0113	AT5G56890	Protein kinase superfamily protein	Normal&Salt	14.6501	29.2966	3.35917	4.38546	14.2845	13.2738	2.55675	2.37289	1.76455	19.4931	23.1199	37.0803	22.8368	20.421	16.2979	26.191	22.3108	21.3153	14.2843	4.61004	6.85369	6.43527
GB_A07G0114	AT5G56980	cotton fiber protein	Normal&Salt	42.4792	61.0023	7.61908	55.272	80.4349	72.2266	20.4188	16.3091	39.0245	54.3062	21.245	13.9234	58.1751	20.7214	162.334	12.5719	13.4917	16.3126	35.2746	2.87748	51.9332	12.8827
GB_A07G0115	AT5G11900	Translation initiation factor SUI1 family protein	Normal&Salt	26.4591	16.0881	28.4897	6.72415	16.9517	17.7656	20.0706	2.64894	8.99774	18.1371	12.5039	21.2347	22.9236	22.8389	9.76666	17.215	18.9622	21.0327	16.5242	25.6079	17.5938	20.403
GB_A07G0118	AT5G56950	nucleosome assembly protein 1%3B3	Normal&Salt	2.55159	6.40592	1.98438	1.12726	3.72717	3.72148	2.17046	1.67579	3.41705	3.57796	16.5903	11.3197	3.41926	3.18101	8.0405	10.0887	10.6839	5.5599	4.06966	0.729425	0.540738	5.28856
GB_A07G0120	AT2G26150	heat shock transcription factor A2	Normal&Salt	2.63852	3.50186	0.0725943	0.0468343	0.764128	0.149652	0.110138	0.496702	1.72276	0.078945	31.6381	12.4959	0.909135	0.859875	1.64445	9.21364	20.1733	3.91287	0.511728	0.092535	0.0955287	3.60481
GB_A07G0123	AT1G72740	Homeodomain-like/winged-helix DNA-binding family protein	Normal&Salt	11.6744	11.4911	5.58285	4.82411	15.8926	14.4865	7.81526	3.00096	7.2302	24.0673	69.7219	41.8143	20.8534	34.0776	10.5705	44.7907	40.4692	27.2973	20.1525	4.28821	6.42589	37.629
GB_A07G0124	AT2G19450	membrane bound O-acyl transferase (MBOAT) family protein	Normal&Salt	4.1786	5.90024	1.4934	47.9701	14.2628	16.4428	7.3857	69.2827	61.4305	5.31315	17.0336	5.77719	4.95363	6.2935	3.55275	19.5605	15.3958	6.29285	7.01288	1.32698	2.43594	5.89674
GB_A07G0127	AT2G19390	serine/arginine repetitive matrix protein	Normal&Salt	3.36101	4.14562	0.982222	3.96185	3.56899	4.58272	2.19199	4.06723	3.79612	3.35622	2.80271	2.887	2.30871	2.31424	1.74348	2.23985	2.85284	2.40769	4.16516	1.28845	0.58902	1.7351
GB_A07G0128	AT5G57050	Protein phosphatase 2C family protein	Normal&Salt	23.676	10.2395	4.19726	31.4784	24.0629	23.8467	8.25391	64.8322	60.4265	10.9847	22.4297	9.0832	8.43684	9.38585	7.52491	7.53936	8.07932	22.3992	17.5253	5.47245	6.2446	12.7115
GB_A07G0129	AT4G29810	MAP kinase kinase 2	Normal&Salt	1.25845	3.37452	0.613942	1.07896	2.0107	3.05026	2.62515	2.70302	3.32222	1.86087	0.191234	0.298844	0.815253	0.671936	55.4727	0.0179427	0.0896913	0.133115	0.607623	1.60003	42.0955	0.790799
GB_A08G1527	AT1G02500	S-adenosylmethionine synthetase 1	Salt	311.432	342.849	63.555	53.424	114.274	77.9635	82.3332	123.938	192.175	222.933	29.3041	66.903	82.5936	299.558	55.2407	39.2152	27.6092	81.1438	45.4702	27.4068	20.7073	67.8103
GB_A08G1530	AT4G01840	Ca2+ activated outward rectifying K+ channel 5	Salt	3.24177	4.14989	3.15556	6.39275	5.43129	5.45303	1.96782	5.05706	6.44033	9.13965	5.32692	11.5564	6.51459	2.58283	2.0047	6.31844	4.8598	6.7726	11.0952	1.96077	0.942627	2.59061
GB_A08G1533	AT3G62110	Pectin lyase-like superfamily protein	Salt	7.42867	8.32299	0.822634	8.75775	1.45682	2.15053	0.299222	5.48008	14.7914	4.68462	5.5342	5.59424	5.41767	7.13704	19.983	1.91673	2.50563	3.80234	3.47865	5.33497	18.0983	3.06324
GB_A08G1697	AT3G60810	DUF1499 family protein	Normal&Salt	5.47382	3.83579	5.09597	10.6458	12.1975	8.74422	41.2705	22.9203	9.13942	9.23291	7.04713	8.24923	8.89022	5.53157	3.46373	5.82964	4.71767	6.14019	6.16498	7.66533	2.73287	4.63826
GB_A08G1702	AT2G45340	Leucine-rich repeat protein kinase family protein	Normal&Salt	6.14542	13.446	3.07354	1.92393	18.0233	9.2868	1.95279	0.19562	2.15349	28.2179	14.3768	16.6813	6.03144	26.2951	0.510052	11.1895	11.9938	16.2143	5.01641	1.24368	0.163154	19.5922
GB_A08G1703	AT4G00100	ribosomal protein S13A	Normal&Salt	222.004	173.736	188.386	105.489	212.36	260.111	192.93	79.0451	119.098	194.329	163.861	136.103	182.29	152.836	104.815	150.319	138.125	164.81	89.9166	116.039	83.1272	162.423
GB_A08G1704	AT2G45320	polyphosphatidylinositol phosphatase	Normal&Salt	11.493	10.615	5.50074	6.93353	6.65392	8.18232	12.228	4.24375	5.67668	11.2984	5.42524	9.99734	9.92924	8.72995	4.39914	5.95949	7.67575	8.73805	5.42612	4.64865	4.21842	5.04783
GB_A08G1706	AT2G45280	RAS associated with diabetes protein 51C	Normal&Salt	3.19174	3.12177	2.11647	0.980237	5.32094	7.0511	4.43641	0.537696	0.91142	5.07617	4.85836	6.45035	4.43324	2.21162	1.47046	6.16214	4.97661	4.96579	3.09197	3.04528	0.585961	1.80829
GB_A08G1709	AT2G45260	myosin-4 protein (DUF641)	Normal&Salt	6.07862	8.01212	3.10188	5.78731	17.1775	25.211	13.4413	4.33259	8.65882	15.1536	5.29672	6.80277	11.801	5.60912	3.19112	6.1272	5.43344	10.0625	5.58488	3.62396	1.70666	4.84298
GB_A08G1715	AT4G16520	Ubiquitin-like superfamily protein	Normal&Salt	28.852	18.2492	5.12173	81.2664	15.1894	24.1916	24.1399	227.449	139.334	11.7787	47.4718	27.7474	10.3422	11.5457	68.2114	31.3513	39.5947	14.7076	21.6263	18.3676	60.437	11.8287
GB_A10G0272	AT5G58950	Protein kinase superfamily protein	Normal	5.30447	6.47887	9.4041	2.31314	15.6547	15.7522	7.11054	11.6594	9.37672	11.1272	8.63046	7.41649	14.3279	10.9082	6.60906	8.38326	7.3339	14.43	8.76993	3.88098	8.19922	10.0828
GB_A10G0274	AT4G20980	Eukaryotic translation initiation factor 3 subunit 7 (eIF-3)	Normal	8.87078	7.79148	3.45066	5.05012	18.2694	18.9002	5.89286	4.98873	4.17693	19.4696	9.6121	13.0675	12.7282	6.31933	5.99736	11.3041	11.6135	11.5295	17.674	12.8561	4.00272	6.37553
GB_A10G0278	AT5G44310	Late embryogenesis abundant protein (LEA) family protein	Normal	0	0	0.0421183	14.9724	0.430044	3.02648	1.70657	13.4931	15.855	0.448276	0	0.0419475	0.70523	134.718	2.22487	0	0	0	0.28505	0.0307173	0.716486	96.6786
GB_A10G0280	AT1G28310	Dof-type zinc finger DNA-binding family protein	Normal	7.89748	8.78727	2.2631	2.66935	7.8874	10.5757	12.8416	1.94675	2.34579	17.6008	3.01526	3.00426	1.26126	4.48038	0.663571	2.08347	0.526616	1.6646	1.86811	0.04625	0.110251	6.1282
GB_A10G0281	AT2G33810	squamosa promoter binding protein-like 3	Normal	1.31948	0.957978	11.3738	16.1663	28.6178	49.4078	70.3396	1.53124	7.60809	127.557	2.29531	3.85316	0.625227	0	0.454593	1.73873	1.23763	4.63371	1.48451	0.0758493	0	0.422281
GB_A10G0283	AT1G28340	receptor like protein 4	Normal	9.56382	11.2093	1.61338	1.44044	6.00728	3.76443	4.01131	0.884258	3.48671	4.66152	5.07319	3.42108	7.53892	3.84171	0.702735	2.58796	3.79013	8.74094	10.573	9.63612	0.257868	2.69307
GB_A10G0284	AT1G28360	ERF domain protein 12	Normal	19.7328	23.4182	10.2796	14.3464	134.103	65.7085	33.9522	13.9407	29.9073	154.473	359.811	188.709	10.5796	25.4481	6.80016	295.158	337.072	116.082	36.9483	3.22543	2.37115	19.981
GB_A10G0286	AT2G33847	hypothetical protein	Normal	13.5345	10.4072	10.1851	10.6947	33.3044	42.6978	16.1157	3.62888	2.82351	12.3386	5.77926	7.02548	9.70035	8.91265	0.817381	10.6443	9.52992	16.5116	6.78187	17.676	5.81895	4.0923
GB_A10G0288	AT1G28400	GATA zinc finger protein	Normal	362.519	476.413	30.5269	12.776	156.796	52.4327	22.7448	3.01432	76.511	118.867	8.94477	7.07627	4.88153	1.71068	0.513383	4.32101	3.51806	7.56254	7.45419	2.87758	0.596497	7.78783
GB_A10G0290	AT5G46110	Glucose-6-phosphate/phosphate translocator-like protein	Normal	7.51655	125.913	236.945	15.2482	15.4433	24.5654	47.6167	3.93339	6.57899	18.9435	5.21491	7.19743	8.94347	8.1629	3.6512	7.14417	5.07089	7.80258	7.81282	7.06352	2.32029	4.41108
GB_A10G0291	AT4G18425	transmembrane protein%2C putative (DUF679)	Normal	0.859608	1.70402	1.52003	42.3831	1.26349	3.25147	0.572718	30.8155	50.7744	2.57212	0	0.191968	1.52187	3.66108	46.4685	1.71056	0.994332	0.840118	0.401034	0.383127	0.920914	7.35539
GB_A10G0293	AT5G46070	Guanylate-binding family protein	Normal	9.43736	11.8239	3.8683	7.6571	11.8048	11.3961	6.3876	7.57695	8.40526	14.784	15.7576	15.2975	11.5282	8.52486	6.02215	15.7181	12.7209	11.6888	13.573	10.1328	4.36723	4.73781
GB_A10G0295	AT1G28480	Thioredoxin superfamily protein	Normal	18.1765	8.52689	4.64473	7.84717	79.8084	87.309	45.9706	9.19071	27.4902	18.6236	4.37286	24.1998	6.02026	2.66368	0.448139	84.1623	15.2707	2.92249	5.4914	0.231416	0.761754	1.30903
GB_A10G0297	AT2G33860	Transcriptional factor B3 family protein / auxin-responsive factor AUX/IAA-like protein	Normal	11.2624	13.49	2.66038	10.4639	7.54624	7.8589	3.63536	8.58992	5.05007	12.1342	7.70485	34.1682	21.0774	18.2342	6.17183	33.0728	15.7883	17.4511	8.86454	2.89822	6.86026	7.01052
GB_A10G0298	AT1G28490	syntaxin of plants 61	Normal	9.20573	9.05442	7.68811	8.29379	9.67898	9.63258	7.43036	11.1251	10.5679	10.4633	14.7137	18.298	12.4067	9.87329	5.72318	15.8191	16.5145	9.75116	10.7833	11.4686	7.38636	8.08336
GB_A10G0309	AT4G18465	RNA helicase family protein	Normal	4.45232	4.01809	1.73305	3.74999	3.82052	4.81683	2.65961	3.03821	2.59968	4.70917	0.583803	5.98016	4.99162	6.62355	1.64608	5.378	3.85117	4.43845	4.62546	2.18129	1.43155	0.462112
GB_A10G0312	AT2G42360	RING/U-box superfamily protein	Normal	7.02218	3.42679	2.45364	0.688801	1.12949	3.63299	1.53062	1.27841	1.99604	9.77164	0.637403	0.39812	0	1.6966	8.49696	0.0440207	0.062508	0.060753	0	0.0329113	1.38832	5.20644
GB_A10G0313	AT2G33990	IQ-domain 9	Normal	12.3703	20.6881	8.35609	7.44758	12.9546	13.3361	15.0693	6.65837	17.6577	5.6329	3.76001	4.78428	18.2734	2.66658	16.2671	2.98469	2.32654	5.43161	9.42653	4.02721	6.09612	4.06914
GB_A10G0314	AT1G28960	nudix hydrolase homolog 15	Normal	10.4829	4.57296	2.79917	2.44204	5.21401	1.74875	1.74922	0.94038	1.69819	3.23164	1.63432	1.99169	14.3884	0.811619	1.11932	1.56849	1.68037	3.02537	1.9148	5.59477	1.15043	1.89977
GB_A10G0315	AT4G18480	P-loop containing nucleoside triphosphate hydrolases superfamily protein	Normal	2.41639	17.8431	137.721	2.43949	8.33969	12.9583	20.3218	2.08511	2.55489	18.0045	8.14453	11.5996	5.99739	13.7867	1.01437	6.95969	10.8635	6.12181	5.11771	1.09715	1.1374	11.5316
GB_A10G0319	AT5G45920	SGNH hydrolase-type esterase superfamily protein	Normal	39.3005	4.9518	2.68035	11.7378	21.9934	13.1008	2.3142	6.20042	24.9686	8.04219	4.70332	7.2421	18.0117	42.2675	5.91741	5.78486	3.86953	9.30138	12.5533	1.00677	5.96682	13.1689
GB_A10G0323	AT4G18570	Tetratricopeptide repeat (TPR)-like superfamily protein	Normal	9.58392	4.98708	4.00021	0.359822	2.19546	0.191985	0.476583	0.672979	0.433888	30.4158	21.5309	26.9638	3.82632	32.4686	0.589914	18.1485	20.2221	11.5901	5.06824	0.137419	0.146535	22.8968
GB_A10G0324	AT1G29050	TRICHOME BIREFRINGENCE-LIKE 38	Normal	12.9963	6.13072	2.18874	62.1159	2.03831	7.24443	6.35529	64.0988	112.948	1.68679	0.562971	0.789395	0.415773	2.95011	19.8716	0.214582	0.181338	0.33952	2.26985	1.3546	2.58101	13.267
GB_A10G0325	AT2G31130	hypothetical protein	Normal	3.58605	3.68083	1.45122	1.8051	2.72911	3.11977	1.29838	1.30773	2.8398	6.76061	3.20099	4.73725	6.86935	10.868	4.75401	3.32674	3.55785	7.11031	5.55003	3.17295	1.86283	2.20161
GB_A10G0326	AT1G68810	basic helix-loop-helix (bHLH) DNA-binding superfamily protein	Normal	27.8483	12.2648	0.755667	0.158771	1.63562	1.26346	0.293869	0.828986	2.86069	0.862326	0.050049	0	0.321349	4.69641	4.17527	0.068323	0.112993	0.20042	0.481752	0.0763227	13.779	0.322311
GB_A10G0332	AT5G46550	DNA-binding bromodomain-containing protein	Normal	10.7812	18.1098	14.1999	4.00494	12.5539	10.681	11.9469	5.56843	5.33933	12.7301	20.5016	19.0784	10.8793	14.0019	6.24718	20.1848	18.2304	14.8865	12.3039	3.1919	2.36486	9.35883
GB_A10G0335	AT1G29640	senescence regulator (Protein of unknown function%2C DUF584)	Normal	2.40523	0	3.72351	140.661	1.75006	0.559943	0.0639453	283.214	171.1	4.71473	0.948622	0.396915	1.00301	1.27566	2.62183	0.428712	0.859183	5.03422	14.0405	1.30706	0.240932	1.80242
GB_A10G0338	AT4G18960	K-box region and MADS-box transcription factor family protein	Normal	0	0	0.666277	0.06353	0.212898	0.102141	0	5.98715	11.0954	7.62149	60.6476	22.0804	16.8679	4.07895	29.2883	19.081	14.317	20.1467	15.0538	2.53656	1.92544	26.8831
GB_A10G0339	AT4G18960	K-box region and MADS-box transcription factor family protein	Normal	0.199149	0.33924	1.71994	0.928071	1.4108	0.168766	0.145775	281.839	74.8595	100.992	118.817	100.278	67.6178	33.8396	34.9697	105.746	91.017	84.4429	59.125	8.01749	8.78382	22.5143
GB_A10G0342	AT4G18950	Integrin-linked protein kinase family	Normal	2.84908	2.07897	0.0675573	13.9415	0.348102	0.102687	0.660987	33.5846	20.6434	2.34143	27.5508	12.121	4.10529	2.02456	10.0098	8.58243	15.7997	5.71074	9.20892	2.36769	2.43892	2.25176
GB_A13G0686	AT5G08570	Pyruvate kinase family protein	Normal&Salt	22.5907	17.419	4.18589	4.07362	19.7594	5.73757	6.14477	1.02139	1.64207	22.7037	10.4447	30.8512	19.712	26.4753	3.23639	21.9627	23.1532	24.9064	25.8325	5.65102	2.66655	17.2443
GB_D02G0248	-	-	Normal&Salt	0	0	0.154534	0.302775	0.33551	0	0.364753	0.251239	0.491262	0	0.122488	0	32.0695	1063.6	1.17471	0	0.253249	0	0.239954	0.07173	0	300.718
GB_D02G0250	-	-	Normal&Salt	0	0	0	0.113018	0	0	0.175276	0	0.176159	0	0	0.214903	17.1586	278.272	0	0	0	0	0	0	0	62.8427
GB_D02G0254	AT2G25720	hypothetical protein	Normal&Salt	12.7193	8.41465	10.4435	9.19084	15.9397	12.2453	10.8036	8.13329	9.15867	13.9277	9.45196	14.1289	11.2986	16.9157	4.47006	8.95126	9.17761	9.55584	7.87807	8.35873	6.32298	9.78602
GB_D02G0257	AT2G31740	S-adenosyl-L-methionine-dependent methyltransferases superfamily protein	Normal&Salt	6.43465	6.59906	2.71514	2.91987	5.74415	6.48827	3.3773	2.14761	2.31229	8.60364	2.73921	5.92086	4.73975	4.09107	1.69417	4.45291	5.00463	4.49585	3.06041	3.93557	1.71683	2.73381
GB_D02G0258	AT4G22330	Alkaline phytoceramidase (aPHC)	Normal&Salt	6.68108	6.01216	4.30253	6.05165	4.37398	4.39406	4.94459	3.86573	3.95579	9.27007	3.2006	5.1449	6.92118	7.14597	3.3955	4.1681	3.48933	7.67617	6.62026	4.62683	2.01447	3.65976
GB_D02G0259	AT3G61370	pre-mRNA-splicing factor CWC22-like protein (DUF3245)	Normal&Salt	6.1437	2.91062	4.8068	0.949058	5.77067	5.57658	5.27985	0.395031	2.23192	5.35551	12.8402	9.12773	3.29204	2.56933	1.10667	12.2349	11.3447	5.75272	3.79893	1.75482	0.846933	4.21992
GB_D02G0260	AT4G00440	GPI-anchored adhesin-like protein%2C putative (DUF3741)	Normal&Salt	12.7503	15.5748	2.94044	27.5796	17.2442	9.57391	16.7109	25.9407	18.9389	16.3196	10.8565	19.4856	24.2862	18.3508	0.827183	16.1498	14.0112	15.6623	12.9528	10.518	4.49558	6.10993
GB_D02G0262	AT2G25720	hypothetical protein	Normal&Salt	13.0615	8.44735	11.7629	9.34218	16.2882	12.6728	11.9181	7.63138	9.31023	13.6694	9.5989	14.1813	12.0124	18.118	4.30575	9.43534	9.80733	9.90955	7.63667	9.78222	6.99708	11.3066
GB_D02G0263	AT5G62270	ribosomal protein L20	Normal&Salt	12.8252	11.002	11.1504	4.44157	21.3391	21.7476	12.0916	3.46051	3.71688	18.14	2.18126	6.56432	9.8029	14.8184	2.83019	5.13972	6.5089	8.42077	4.96221	6.05295	3.08838	5.48571
GB_D02G0264	AT4G14147	binding protein	Normal&Salt	12.4994	6.86863	9.44766	9.34292	8.03279	9.55774	9.96529	8.69918	8.08383	9.58066	2.3773	4.83807	9.69667	8.90926	6.01773	1.89681	3.55717	4.28409	4.17941	6.15653	3.46458	5.75694
GB_D02G0269	AT1G04830	Ypt/Rab-GAP domain of gyp1p superfamily protein	Normal&Salt	5.57708	6.12894	2.47748	4.94717	6.49504	5.25279	4.99898	4.6131	3.59083	7.95323	5.80875	10.5635	7.9359	5.90932	6.66052	7.26699	7.50422	8.91078	9.02795	5.09681	3.04881	5.10769
GB_D02G0271	AT2G32760	UV radiation resistance-associated protein	Normal&Salt	4.94495	3.99913	1.48289	3.63587	5.65767	4.73054	3.8427	10.6697	4.53955	3.99416	3.52166	3.08253	2.99574	2.72607	2.51661	2.53824	3.23222	2.34951	2.52762	1.82405	0.825293	3.41982
GB_D02G2284	AT1G70210	CYCLIN D1%3B1	Normal&Salt	4.47862	6.08957	2.9988	0.448281	1.47735	4.59317	1.15914	1.02677	1.34035	14.9975	7.61147	11.5581	4.62631	31.1837	0.117896	4.60464	4.12087	10.575	9.29016	0.0761007	0.01404	23.463
GB_D02G2287	AT2G41420	proline-rich family protein	Normal&Salt	248.033	180.179	103.132	1449.11	157.757	164.047	963.553	1245.29	910.549	153.016	162.256	81.1641	69.8494	89.2758	85.4597	58.3644	66.2254	26.482	43.7557	59.3949	40.1924	81.2987
GB_D02G2288	AT1G49950	telomere repeat binding factor 1	Normal&Salt	5.1003	6.90042	3.30875	6.44366	5.84433	7.49332	6.07232	9.30105	4.93228	7.09484	7.0907	6.47228	5.06923	5.04701	1.73816	6.22818	7.02375	5.38403	5.33548	2.18052	0.890324	5.44614
GB_D02G2289	AT1G10200	GATA type zinc finger transcription factor family protein	Normal&Salt	45.949	43.0023	6.17594	4.43845	11.2453	0.409869	1.64291	1.05097	4.00018	8.79221	0.111885	0.550941	4.5314	1.06064	2.84297	0.63807	0.120471	0.205934	1.24783	7.1312	2.52793	8.29107
GB_D02G2290	AT3G49870	ADP-ribosylation factor-like A1C	Normal&Salt	30.7981	22.4062	49.6098	16.5697	12.0599	16.6681	19.5257	44.1821	17.8345	14.3432	14.4847	13.4488	22.45	15.6648	18.5932	11.4286	13.8301	15.7236	22.0587	44.3277	42.63	8.66983
GB_D02G2291	AT4G33820	Glycosyl hydrolase superfamily protein	Normal&Salt	0.012	0	0.216147	0.0172597	0.298075	0.0394873	0.189226	0.0672853	0.0215623	40.5302	9.18293	22.4382	328.351	5.75578	0.389184	20.3339	64.1915	59.3908	104.418	1.77838	0.169732	10.5214
GB_D02G2293	AT1G49980	DNA/RNA polymerases superfamily protein	Normal&Salt	2.4319	2.52569	1.30617	4.29004	2.39198	2.68039	2.16349	3.71622	3.6443	2.87847	3.97497	3.1093	2.26352	2.04999	1.80276	3.17332	2.874	2.70596	3.21831	1.26117	0.708653	0.99969
GB_D02G2294	AT3G19630	Radical SAM superfamily protein	Normal&Salt	8.63793	9.24054	6.52332	6.02777	11.9924	9.92401	8.9063	4.81188	6.49384	16.2471	17.9158	29.3239	14.5678	19.0852	6.00678	19.2972	18.9569	14.9045	13.4788	4.90006	3.44812	16.3671
GB_D02G2295	AT2G42710	Ribosomal protein L1p/L10e family	Normal&Salt	9.03013	9.24698	8.25366	4.37308	17.3689	16.5853	10.78	1.65673	2.37405	24.6138	9.83815	20.2139	13.087	12.6485	2.61562	16.5383	16.7297	24.128	15.5065	12.5568	3.49306	17.1727
GB_D02G2303	AT1G27730	salt tolerance zinc finger	Normal&Salt	54.1315	60.8278	11.7007	114.506	52.116	93.0198	23.5711	366.823	179.127	6.5685	93.2239	27.0611	1.58378	2.68728	2.31577	94.3371	143.626	1.90227	4.74493	0.519295	1.29925	3.57136
GB_D02G2304	AT2G14820	Phototropic-responsive NPH3 family protein	Normal&Salt	2.00531	3.3426	0.13119	0.121208	0.174952	0.216636	0.354949	0.275554	1.25146	0.77317	0.810723	1.47104	1.37583	1.01123	16.194	0.61121	0.522257	1.11412	2.55432	2.50155	7.71078	1.16201
GB_D02G2308	AT2G14825	histone deacetylase-like protein	Normal&Salt	10.0592	7.99291	9.71776	5.96924	12.5104	13.6358	7.9655	6.36721	5.49608	12.6784	17.5714	23.9595	15.8328	8.17947	3.44671	22.5042	16.1334	15.138	10.3126	7.25059	2.15823	13.8309
GB_D02G2310	AT4G33920	Protein phosphatase 2C family protein	Normal&Salt	108.227	220.951	64.3136	58.3732	75.4293	48.8665	21.006	87.6983	33.799	18.5153	81.3127	34.3238	17.6514	27.7724	12.1199	67.8924	97.4169	3.35514	10.3032	2.03509	11.0918	8.71839
GB_D02G2312	AT4G24220	NAD(P)-binding Rossmann-fold superfamily protein	Normal&Salt	13.3173	3.31765	0.215177	33.6934	8.73769	2.2473	0.519359	406.015	109.088	2.21848	2.64321	4.32276	2.00967	5.02523	1.02517	2.74819	5.08608	1.53828	2.35269	0.953733	1.36415	3.30639
GB_D02G2313	AT5G02860	Pentatricopeptide repeat (PPR) superfamily protein	Normal&Salt	4.94847	15.9939	15.057	4.62411	7.88278	7.75053	4.11795	4.97566	4.58842	9.73915	8.80223	10.3259	3.19758	5.43907	5.52648	8.48272	8.40887	4.08649	6.96748	1.70956	4.6507	3.85033
GB_D02G2314	AT4G34290	SWIB/MDM2 domain superfamily protein	Normal&Salt	31.8063	37.7975	127.236	35.5179	60.213	74.0333	85.6019	31.7421	23.9628	101.333	108.344	114.241	91.9707	64.5429	255.054	147.18	150.6	91.0153	60.9157	23.9998	24.4261	48.4965
GB_D02G2315	-	-	Normal&Salt	271.279	485.601	31.8992	47.8227	84.9372	34.4484	32.7148	46.1426	188.768	38.0989	178.794	114.774	3578.66	440.698	17239.9	93.5405	152.147	2521.35	4521.26	6003.81	10554.2	433.592
GB_D02G2316	AT3G19540	glutamyl-tRNA (Gln) amidotransferase subunit A (DUF620)	Normal&Salt	2.75081	4.65894	0.122113	5.08707	1.89965	1.68913	0.61879	1.20131	4.12763	1.76258	0.0535055	0.134481	1.21235	4.27039	62.6433	0.265247	0.347236	0.319872	0.455786	0.366516	19.7372	2.96042
GB_D02G2319	AT4G34280	transducin family protein / WD-40 repeat family protein	Normal&Salt	4.82583	5.03765	2.89453	8.23093	7.1017	7.79396	4.20224	5.99276	11.1264	6.84336	3.36764	4.51864	9.12423	23.0336	13.4429	2.97266	2.77071	4.23098	4.29024	3.6837	7.47739	17.7008
GB_D02G2323	AT2G14910	MAR-binding filament-like protein	Normal&Salt	5.39374	6.7288	4.83725	13.9415	8.43341	13.0885	8.94546	26.0567	12.4555	11.0845	5.05418	9.20469	15.6464	10.4162	5.88861	10.7274	10.8482	14.6157	8.63617	4.9333	5.80288	4.58562
GB_D02G2324	AT2G14960	Auxin-responsive GH3 family protein	Normal&Salt	39.0481	35.0422	2.00643	86.5242	9.19715	33.4658	13.6912	620.305	6.03925	12.7007	56.2823	8.1589	72.3663	11.0909	0.942397	109.067	185.746	32.2798	3.23867	11.6783	1.09412	3.03003
GB_D03G1572	AT1G07990	SIT4 phosphatase-associated family protein	Normal&Salt	10.7306	12.1529	3.50946	5.52751	7.79	6.87208	4.99944	6.84751	6.20542	11.5952	8.35003	9.49718	9.45826	13.557	4.10908	8.32404	7.15538	9.64675	12.4429	5.35842	4.05322	7.77201
GB_D03G1573	AT2G28350	auxin response factor 10	Normal&Salt	6.87185	10.6931	2.47745	6.10259	4.81841	5.96601	3.83352	3.29717	4.00129	7.74799	2.91608	6.19515	14.0136	35.8149	6.74617	4.49613	2.80475	8.54836	14.5812	3.21599	5.20578	12.5884
GB_D03G1574	AT1G08010	GATA transcription factor 11	Normal&Salt	28.2012	43.3719	18.1252	8.86919	25.514	14.5865	16.1233	3.41102	4.98187	21.7982	5.66297	12.3202	32.3828	24.6448	28.6755	9.12952	9.87048	12.0414	11.1661	5.51529	13.899	20.7725
GB_D03G1575	AT1G08030	tyrosylprotein sulfotransferase	Normal&Salt	11.9222	10.7878	5.13054	5.33957	7.64106	7.76355	4.39737	12.1296	7.25787	7.53047	7.24257	10.5432	9.34352	9.35566	11.4807	6.90713	8.34261	9.67449	7.2654	11.6497	10.2585	5.36677
GB_D03G1576	AT2G28320	Pleckstrin homology (PH) and lipid-binding START domains-containing protein	Normal&Salt	3.49562	1.74421	1.12511	1.27473	1.26244	0.946357	0.531591	4.44594	2.22886	6.51825	3.61661	6.17116	8.02366	9.74222	4.41558	2.25444	1.63167	5.30323	4.45277	3.57441	2.68925	3.11861
GB_D03G1580	AT2G37210	lysine decarboxylase family protein	Normal&Salt	2.25749	0.248123	19.0433	5.48065	25.1599	22.9868	55.7661	18.0572	11.3916	14.5929	11.2237	14.4039	4.93591	0.274213	1.30599	6.0771	4.49583	2.73733	4.06733	0.583598	2.00301	0.153803
GB_D03G1581	AT2G28260	cyclic nucleotide-gated channel 15	Normal&Salt	2.61856	2.89156	1.54376	3.39799	1.53315	3.37554	5.54914	1.35814	1.43354	1.37401	0.69711	0.378393	1.2323	1.23235	0.330028	1.00695	0.554318	1.06623	3.45448	2.11906	0.5584	0.28777
GB_D03G1582	AT2G28250	Protein kinase superfamily protein	Normal&Salt	10.4019	17.5444	2.4146	1.75174	2.97141	2.42092	1.21981	1.11931	3.2559	5.08102	4.07763	4.38813	6.12355	15.4671	105.605	3.75543	5.74097	10.4405	12.0238	2.81939	56.1378	7.71295
GB_D03G1584	AT2G27990	BEL1-like homeodomain 8	Normal&Salt	4.36095	24.7962	6.39558	0.162428	11.3598	2.20845	3.47043	0.857504	0.993836	3.06097	7.39897	6.11644	6.27459	2.32938	0.619714	7.75898	7.38364	5.03012	3.54055	0.226636	0.260652	1.67662
GB_D03G1587	AT5G04250	Cysteine proteinases superfamily protein	Normal&Salt	6.42096	6.49973	4.08815	1.90858	10.2068	3.96872	6.55127	0.521435	1.63111	15.5975	16.4724	22.4817	14.5216	6.68179	1.5064	20.1146	19.2119	15.7085	8.9791	2.90275	3.00855	6.08455
GB_D03G1588	AT3G45100	UDP-Glycosyltransferase superfamily protein	Normal&Salt	5.03844	5.18892	3.02028	4.01182	6.19404	5.40062	3.56988	2.69107	3.5628	6.29674	3.42172	4.48556	10.6636	8.60563	4.91315	2.70811	2.30301	4.69182	5.20154	3.60384	4.01665	3.23518
GB_D03G1589	AT5G60760	P-loop containing nucleoside triphosphate hydrolases superfamily protein	Normal&Salt	7.43802	7.21665	4.12089	4.94434	10.9642	6.11676	2.99592	5.01561	9.8684	14.9468	3.75732	5.10323	16.8133	10.5638	19.7879	3.53756	4.77545	5.49515	4.63928	3.99804	17.0618	9.88071
GB_D03G1590	AT2G28060	5'-AMP-activated protein kinase beta-2 subunit protein	Normal&Salt	8.48863	5.47098	4.14559	2.60017	3.97321	3.93613	3.01314	2.96286	2.40302	6.11714	10.9758	10.2251	7.76442	7.57462	4.2551	10.0911	9.12558	7.11378	6.83291	3.20309	3.92038	3.43626
GB_D03G1594	AT2G28070	ABC-2 type transporter family protein	Normal&Salt	12.9577	15.5063	4.49238	4.36199	10.7393	7.03067	5.09261	1.71732	3.29005	10.1546	5.79355	9.2848	12.0368	19.8585	2.26008	8.05972	6.97981	9.86118	8.38045	2.67439	2.18379	6.26622
GB_D03G1598	AT3G45020	Ribosomal L18p/L5e family protein	Normal&Salt	3.01338	3.52709	2.75755	2.11439	5.30062	5.03228	4.07152	0.984273	2.0142	4.73921	6.7122	1.77318	2.26354	1.75932	9.00321	1.52406	1.66218	2.03908	2.15865	3.35824	1.06378	8.5219
GB_D03G1600	AT4G05160	AMP-dependent synthetase and ligase family protein	Normal&Salt	8.13369	8.95347	4.26406	17.3606	9.30654	8.58432	5.20044	12.2602	11.3166	8.93574	4.12638	5.93727	11.1488	3.39211	2.61016	2.84307	2.84208	10.3569	13.866	13.6871	4.27274	1.69766
GB_D05G2998	AT2G31305	inhibitor-3	Normal&Salt	14.0989	13.9781	8.57691	32.6133	25.571	36.0055	102.315	35.5074	24.2924	35.6768	12.545	10.8751	9.14154	9.64272	10.9597	10.1427	11.6792	9.19992	10.3912	5.61253	7.06647	5.75161
GB_D05G3001	AT4G36690	U2 snRNP auxilliary factor%2C large subunit%2C splicing factor	Normal&Salt	18.874	19.416	11.4953	25.0188	32.1135	35.9963	20.671	27.9807	23.8108	31.5002	30.9626	41.0281	26.8844	19.7188	14.0367	36.4037	33.9054	32.3552	30.1709	19.9209	11.0389	13.7914
GB_D05G3003	AT2G39130	Transmembrane amino acid transporter family protein	Normal&Salt	9.81534	14.9652	13.0678	15.7777	40.2929	19.7569	19.107	8.51495	17.512	46.4788	19.904	29.1536	15.7678	6.90921	1.79097	21.9012	20.537	16.1621	29.2161	4.33604	1.85017	4.1101
GB_D05G3008	AT5G04260	WCRKC thioredoxin 2	Normal&Salt	5.87502	4.12377	7.46246	2.11679	6.98274	5.19655	6.94846	0.998803	2.00187	4.1815	1.40802	4.16453	3.97996	2.91916	1.47593	1.82209	2.03207	3.10334	3.61157	6.7816	1.62807	1.47726
GB_D05G3010	AT3G05070	Cwf18 pre-mRNA splicing factor	Normal&Salt	30.921	22.8222	17.0046	20.393	26.8222	33.1314	28.6944	14.4005	22.5337	32.4619	31.0507	21.3044	37.392	28.701	26.6146	27.1709	27.771	30.8921	22.4763	28.8637	18.5634	27.8527
GB_D05G3611	AT5G54830	DOMON domain-containing protein / dopamine beta-monooxygenase N-terminal domain-containing protein	Normal&Salt	4.24493	5.389	1.42172	5.36648	5.48993	6.16952	4.37183	7.76705	7.27937	4.83391	2.68316	5.90103	3.46695	4.01885	2.42299	6.55914	5.48095	2.66475	3.09269	2.83066	2.35209	1.45025
GB_D05G3612	AT3G14860	NHL domain-containing protein	Normal&Salt	11.1932	14.7089	7.83268	0.885728	16.9652	8.81889	6.22363	0.222513	1.28698	39.0007	66.2389	61.3768	28.1928	34.227	2.86107	64.1911	60.5358	42.1635	34.1928	1.54114	1.94732	26.1328
GB_D05G3618	AT2G26580	plant-specific transcription factor YABBY family protein	Normal&Salt	0	0	5.2162	0.0184107	0	0.240521	2.05528	0	0.0757287	0.996113	0	0.0832225	0.19096	4.16817	0.308503	0	0.052146	0.271608	0.162935	0.720869	0.402381	3.92932
GB_D05G3619	AT1G53320	tubby like protein 7	Normal&Salt	10.1406	10.284	6.41474	8.46916	15.3439	13.0317	8.05337	14.3578	10.9809	16.8645	19.3639	28.1567	18.9166	14.1579	26.4047	14.9445	16.0157	23.3537	16.4899	12.5947	19.965	19.4148
GB_D05G3626	AT3G14930	Uroporphyrinogen decarboxylase	Normal&Salt	3.95691	8.50228	45.2442	0.9818	6.08282	7.46367	6.95952	0.653205	2.05578	13.0158	3.37156	5.31591	3.36144	6.6053	1.58532	2.2118	2.6589	4.06653	2.64479	2.6561	1.27916	4.3721
GB_D05G3627	AT2G42610	LIGHT-DEPENDENT SHORT HYPOCOTYLS-like protein (DUF640)	Normal&Salt	5.07775	7.20138	0.0585437	6.09151	34.6172	17.6632	4.21586	0.977753	6.67171	26.0148	0.627497	0.717454	1.73583	0.963668	0.676353	3.41961	1.90658	2.13873	1.2977	0.167676	0.231254	2.39308
GB_D05G3628	AT1G29140	Pollen Ole e 1 allergen and extensin family protein	Normal&Salt	0	0.111024	0.116052	2.80157	24.9665	10.199	1.01154	170.002	3.76761	6.02813	0.144711	0.545227	3.31087	4.26087	0.0453385	0.946804	0.544183	2.20359	1.04773	1.52409	18.9221	0.106339
GB_D05G3933	AT1G75660	5'-3' exoribonuclease 3	Normal&Salt	4.08636	1.55095	0.801486	1.89059	1.53056	2.1654	1.49852	1.30656	0.684263	3.94037	0	9.82458	5.20707	3.2325	0	8.98414	6.14786	6.26863	3.82512	0.621378	0.303614	0
GB_D05G3936	AT5G54890	RNA-binding CRS1 / YhbY (CRM) domain-containing protein	Normal&Salt	1.51289	1.49901	0.744886	0.450473	1.39688	2.10952	0	0	0.914406	3.53756	0	5.17138	1.99357	0.99791	0	3.84655	2.64715	1.79661	2.25213	1.09629	0.279961	0
GB_D05G3940	AT5G54890	RNA-binding CRS1 / YhbY (CRM) domain-containing protein	Normal&Salt	3.60753	1.47094	1.42779	1.14819	3.09598	3.76952	1.5671	0.618499	0.803868	5.24111	0.111138	5.86689	3.9606	3.99366	0.02805	3.85629	4.13934	3.56408	3.11765	2.43083	0.432665	0
GB_D05G3949	AT1G28570	SGNH hydrolase-type esterase superfamily protein	Normal&Salt	8.06547	23.8444	0.0340837	1.22911	0.342437	2.00852	0.065481	2.28319	10.4314	3.46348	0.258811	0.381861	0.752836	8.57702	32.5587	0.264798	0.39293	0.641042	0.652447	0.118799	14.3753	1.59908
GB_D05G3953	AT5G54910	DEA(D/H)-box RNA helicase family protein	Normal&Salt	7.33071	10.2346	4.99927	3.04512	13.0659	12.4071	6.90598	1.62208	2.25287	13.7738	9.62307	14.7427	11.5158	16.5186	4.06271	15.749	11.6021	11.3374	9.14718	10.0239	3.55776	10.67
GB_D05G3955	AT5G54920	polyadenylate-binding protein interacting protein	Normal&Salt	14.628	11.2822	2.9678	5.91674	7.33767	5.21514	4.00943	3.19569	6.05996	9.94602	8.15939	26.9411	12.5731	21.2693	16.9738	20.6869	19.3484	21.0043	17.9401	4.20808	6.48806	6.66708
GB_D05G3956	AT2G39440	ribonuclease H2 subunit C-like protein	Normal&Salt	15.8266	11.5333	13.151	6.33214	11.9267	9.85811	11.7298	2.88905	6.23501	18.0627	6.52638	7.18538	6.25091	10.7231	2.72833	6.83077	5.82499	5.60939	5.87164	2.78368	1.58869	11.2741
GB_D05G3960	AT3G20410	calmodulin-domain protein kinase 9	Normal&Salt	40.2688	26.7909	9.18308	16.2843	25.4968	17.1193	24.1922	8.89208	13.446	33.4363	17.2556	25.3076	17.2142	23.6076	3.76069	27.2765	31.0327	13.5373	14.3078	5.2382	1.04804	15.8971
GB_D06G0495	AT1G44350	IAA-amino acid hydrolase ILR1-like 6	Normal&Salt	32.4763	45.7514	5.06903	24.4625	55.9598	88.3346	220.579	42.5963	48.3888	28.2117	7.69209	10.3444	1.19641	1.61398	3.44576	12.0173	3.05964	4.62757	8.50883	2.47774	1.99804	6.12741
GB_D06G0496	AT3G57040	response regulator 9	Normal&Salt	11.8256	7.1643	1.85054	0.345027	6.74435	2.23913	0.397641	1.07957	2.57646	17.8997	37.8401	22.8536	123.614	57.5592	21.158	83.3921	37.8953	25.992	13.6633	24.7444	21.6594	12.0993
GB_D06G0498	AT1G44170	aldehyde dehydrogenase 3H1	Normal&Salt	26.1221	17.1337	7.04167	62.4003	5.96537	6.81949	7.59374	49.2346	51.3903	4.6995	0.42691	1.05647	2.03797	11.6133	6.79208	0.597384	0.439655	0.528779	1.46951	4.68672	3.74072	6.40684
GB_D06G0500	AT1G77460	CELLULOSE SYNTHASE INTERACTIVE 3	Normal&Salt	2.36112	4.25062	1.00528	1.31488	4.71147	1.27445	0.42683	0.773163	1.05575	3.51575	1.95504	2.77379	8.41561	3.71363	1.28907	2.44119	2.82285	3.29915	2.41865	1.72758	0.830619	1.67405
GB_D06G0501	AT1G01720	NAC (No Apical Meristem) domain transcriptional regulator superfamily protein	Normal&Salt	39.6122	34.0116	31.7067	169.646	174.935	261.55	140.668	240.954	96.9987	47.1465	377.922	710.809	34.1198	12.5595	9.8267	637.857	444.563	96.6906	64.7521	5.34936	11.6275	30.6251
GB_D06G0503	AT1G21720	proteasome beta subunit C1	Normal&Salt	20.5797	13.764	14.9483	12.9606	20.4463	15.1825	13.5414	10.1637	13.5954	17.5579	7.19668	14.3318	16.2413	13.8278	9.69796	7.9383	9.29785	15.5978	8.39392	9.16404	3.85217	14.058
GB_D06G0508	AT1G21690	ATPase family associated with various cellular activities (AAA)	Normal&Salt	11.0254	7.19459	3.74634	4.98761	10.9443	11.9981	6.22061	4.01738	5.75053	17.4571	16.9833	15.7699	10.3026	17.3417	7.19773	14.4113	15.2666	12.34	8.15065	8.87762	7.46379	9.45186
GB_D06G0511	AT5G11300	mitotic-like cyclin 3B from Arabidopsi	Normal&Salt	2.30365	1.78921	1.03959	0.0341683	1.17185	0.015458	0.290024	0.0989787	0.149864	9.12243	3.89835	5.39197	1.15167	5.33104	0	3.84756	4.01534	3.5202	1.67049	0.0440567	0	1.91228
GB_D06G0514	AT5G11440	CTC-interacting domain 5	Normal&Salt	41.6265	42.6373	11.7843	68.1111	49.8038	63.2161	25.3469	73.9415	73.196	24.5174	31.3594	32.5785	57.9371	41.5324	103.829	24.0909	25.9098	34.0845	56.3428	51.5174	63.2156	27.4582
GB_D06G0515	AT5G11450	PsbP domain protein (Mog1/PsbP/DUF1795-like photosystem II reaction center PsbP family protein)	Normal&Salt	2.58078	6.9077	48.7545	1.17205	7.31932	10.1116	7.20077	1.4159	1.52711	9.52059	5.45398	10.7535	7.12833	5.1427	2.38655	10.8135	11.8491	6.99539	6.37458	1.55896	1.56996	4.34412
GB_D06G2055	AT5G60390	GTP binding Elongation factor Tu family protein	Normal&Salt	40.4998	37.3766	10.708	11.8625	54.9292	55.1572	25.5961	5.20641	8.45567	49.8538	19.3327	16.7896	37.0002	19.6467	13.1341	25.8732	16.6408	46.8697	29.5888	41.6175	8.46298	11.9898
GB_D06G2057	AT3G52260	Pseudouridine synthase family protein	Normal&Salt	3.2138	2.97644	1.64319	2.19937	6.15332	6.94638	3.5978	2.33282	3.07322	6.09727	4.39161	4.77532	4.34302	4.10598	2.61443	5.37201	4.04394	5.07926	4.33969	2.03201	1.36149	3.05823
GB_D06G2065	AT4G10100	co-factor for nitrate%2C reductase and xanthine dehydrogenase 7	Normal&Salt	16.5023	9.31033	15.4044	14.6859	16.0744	19.5458	15.9037	8.21616	18.1986	7.70505	2.77207	1.54568	5.17137	6.06122	15.6515	2.08866	3.38012	5.64188	5.06091	7.21769	8.88642	7.90927
GB_D06G2072	AT1G20370	Pseudouridine synthase family protein	Normal&Salt	7.8319	8.20774	4.33444	6.79255	13.561	15.0542	7.70826	3.51817	5.01723	12.9983	6.17054	5.5403	5.79692	3.7344	2.79985	4.67378	5.22003	7.61946	8.83055	2.70931	1.26728	3.36709
GB_D06G2073	AT5G04310	Pectin lyase-like superfamily protein	Normal&Salt	18.0813	39.0799	10.3405	1.7198	6.88873	2.23675	11.867	0.387731	1.02885	40.1765	15.4417	31.1366	37.7815	48.0162	0.431314	28.5256	28.7507	35.0804	14.967	11.1267	0.51567	44.0047
GB_D06G2077	AT1G55915	zinc ion binding protein	Normal&Salt	1.63442	1.43661	0.89792	1.62998	2.40674	1.78512	2.07204	1.1926	1.12561	4.41746	0.0956425	2.28854	3.23807	6.02811	0.0336875	2.17865	2.62164	4.10743	3.82552	1.96369	1.06579	0
GB_D06G2078	AT5G04430	binding to TOMV RNA 1L (long form)	Normal&Salt	11.2059	11.3148	5.56321	5.96081	10.0119	10.0902	9.52933	6.4287	7.49612	11.6145	4.80937	7.8306	9.54123	10.9665	6.20504	4.35408	5.94341	8.04191	7.05817	8.61099	3.41879	7.58983
GB_D06G2204	AT3G56400	WRKY DNA-binding protein 70	Normal&Salt	2.61109	46.4412	138.557	28.4782	336.926	800.491	65.1774	12.5601	37.3027	7.03935	81.3431	0.849226	41.5907	4.16909	8.19861	11.4704	29.9124	62.4459	23.849	1.96714	9.56068	6.08204
GB_D06G2208	AT5G58300	Leucine-rich repeat protein kinase family protein	Normal&Salt	25.7299	19.4989	12.756	3.38642	23.0285	7.89871	7.17898	1.74287	6.44958	21.3493	3.07735	1.78431	5.03634	6.53765	8.94331	2.48195	2.07042	3.34978	2.85646	5.56041	3.07745	9.57129
GB_D06G2209	AT1G21080	DNAJ heat shock N-terminal domain-containing protein	Normal&Salt	16.0059	14.0973	5.91719	15.5433	8.45048	9.75226	19.9521	8.69591	11.9996	8.55837	23.0025	5.98088	9.26239	7.20964	12.4411	3.39982	6.12067	7.09838	10.4683	12.8976	9.19254	7.58298
GB_D06G2212	AT3G06960	pigment defective 320	Normal&Salt	6.80035	7.83993	4.23064	3.10226	5.49729	6.66675	3.22312	3.25961	4.06292	9.30427	4.90414	5.55742	4.07169	9.16174	3.21214	4.60782	6.86266	5.31505	4.18417	1.39708	1.52881	5.99494
GB_D06G2215	AT1G79610	Na+/H+ antiporter 6	Normal&Salt	13.0774	11.1886	4.94608	10.9159	10.7659	12.6969	7.6434	15.7674	13.4107	11.7195	17.3616	20.7774	12.4724	12.5509	9.42066	16.2405	14.2183	13.2771	12.4674	11.0144	5.71232	5.65562
GB_D06G2216	AT2G44150	histone-lysine N-methyltransferase ASHH3	Normal&Salt	11.7373	6.72459	8.69537	3.33631	6.77568	4.72711	6.2974	2.14848	3.33461	15.1631	10.1844	19.8988	10.1129	9.39045	2.06863	18.9532	16.5964	14.9193	16.2769	10.3343	5.01926	7.23374
GB_D06G2217	AT5G52980	ER-based factor for assembly of V-ATPase	Normal&Salt	6.33284	7.07315	3.66049	4.90921	4.15325	6.7447	3.58537	6.04596	4.48424	5.65828	4.88322	7.11946	6.28889	4.40299	7.60782	7.139	6.84636	5.34056	5.17565	2.92461	1.78292	2.22523
GB_D06G2224	AT2G34770	fatty acid hydroxylase 1	Normal&Salt	33.7851	18.3058	14.0791	87.4983	7.83793	5.11042	3.54694	50.2236	87.1923	10.0071	13.3394	0.82587	11.7271	34.089	1.4396	0.95086	0.603312	5.04421	8.58349	4.16293	0.675135	23.1394
GB_D06G2226	AT1G51660	mitogen-activated protein kinase kinase 4	Normal&Salt	4.08625	10.6371	3.20984	8.58461	6.75148	14.9636	21.7171	13.6755	7.20691	6.32449	2.58134	0.622345	2.00601	0.457382	2.93687	0.400725	0.978554	3.73048	3.14046	3.76273	2.90807	0.666469
GB_D07G2230	AT3G13130	transmembrane protein	Salt	3.44391	9.80771	4.73725	5.93106	20.2496	43.0808	9.18619	4.52559	8.36868	2.33222	2.5914	3.50035	3.7428	7.58551	0.801813	5.65752	11.9868	1.52751	3.69991	0.265745	0.431749	0.981672
GB_D07G2236	AT4G12730	FASCICLIN-like arabinogalactan 2	Salt	175.319	167.247	49.7715	40.1346	59.2811	18.4589	108.538	0.644883	2.09571	18.9682	1.64728	1.14193	71.7942	14.6222	1.49205	1.93997	2.41211	3.0119	53.9754	79.3147	7.15505	14.0196
GB_D07G2243	AT3G07680	emp24/gp25L/p24 family/GOLD family protein	Salt	0.115152	0.383033	0	0.0660873	0.168936	0	0.117007	0.393343	0.0170793	0.072176	0.0479325	0.040446	0.144991	0.136675	18.7718	0	0	0	0	0.0344907	9.9737	0.099897
GB_D07G2247	AT2G04240	RING/U-box superfamily protein	Salt	14.0284	26.3268	27.851	185.569	93.468	66.1196	31.6769	317.676	216.546	58.0334	22.7123	16.3311	31.3409	36.023	15.9966	14.7774	19.0196	72.6134	71.8443	19.8576	7.56714	24.129
GB_D07G2248	AT3G07650	CONSTANS-like 9	Salt	9.00346	13.2189	1.77233	9.68085	8.50361	8.18527	4.81577	3.55519	5.09756	9.4604	12.7718	8.26526	9.03486	11.8751	11.7342	11.021	9.84034	12.4083	12.0873	4.21638	10.307	10.5586
GB_D07G2250	AT3G07640	period circadian protein	Salt	29.7288	30.1284	14.8229	21.5578	27.6469	27.9567	21.8012	15.9435	20.473	36.3498	30.0321	26.1671	32.5756	33.4641	28.5749	24.5972	19.9942	28.9738	24.6211	16.5046	11.5403	26.2863
GB_D07G2254	AT5G48300	ADP glucose pyrophosphorylase 1	Salt	7.10139	36.6213	79.1684	14.123	34.6845	43.9726	50.8276	1.75363	7.48707	28.5182	11.1282	18.1512	15.9899	7.81685	0.950956	5.78208	7.28549	10.0827	6.41413	1.11398	1.33082	6.41037
GB_D08G0976	AT2G18910	hydroxyproline-rich glycoprotein family protein	Normal	26.5657	28.0362	11.3746	6.76468	30.978	25.2416	15.0742	1.92937	4.93718	45.4864	17.9089	29.5266	54.3393	20.9862	17.4133	14.1082	12.1683	32.0476	29.7401	41.8819	32.4143	14.0856
GB_D08G1034	AT5G57770	auxin canalization protein (DUF828)	Normal	0.728809	0.0573053	0.0641237	0	0	0	0	0	0	0	0	0	0	0	0	1.245	3.54213	0.048067	0.332548	0	0.013508	0.118869
GB_D09G2484	AT3G05030	sodium hydrogen exchanger 2	Normal&Salt	7.02672	5.48315	0.186523	1.52352	1.49061	2.48918	0.377884	0.20495	0.156741	1.71239	0	0.0371805	1.8521	0.411532	0.015141	0.170959	0.148597	0.683461	0.294534	3.68101	0.0419977	1.97373
GB_D09G2486	AT4G15610	Uncharacterized protein family (UPF0497)	Normal&Salt	183.935	22.9769	0.474083	353.173	4.50864	5.50926	3.88715	256.656	251.619	2.86038	0.612046	0.757977	1.65317	0.940218	13.7421	0.542868	0.107808	2.79217	6.97416	9.71641	6.06479	9.71385
GB_D09G2487	AT4G15640	adenylyl cyclase	Normal&Salt	11.7865	10.0802	7.8304	5.59642	9.62238	11.1706	6.64817	2.51671	3.81255	14.7747	7.79122	7.84716	8.6995	10.2516	4.59652	6.88209	7.58451	9.02822	6.56847	7.28095	2.74137	9.91537
GB_D09G2490	AT3G17090	Protein phosphatase 2C family protein	Normal&Salt	21.003	19.9653	7.33162	65.7797	28.2272	28.9684	45.2465	23.8597	19.9843	35.5147	11.1088	14.4571	13.4757	27.3667	4.32757	10.4723	10.3623	9.26607	10.7981	1.73519	3.04332	3.27986
GB_D09G2493	AT3G06620	PAS domain-containing protein tyrosine kinase family protein	Normal&Salt	11.9068	8.75275	3.89482	11.3	6.34154	18.5446	3.32897	5.95793	7.05357	9.09493	5.2144	5.21297	6.53189	6.07444	1.91376	5.57551	5.84246	7.2845	7.99968	4.28331	2.60375	0.471841
GB_D09G2494	AT3G17030	Nucleic acid-binding proteins superfamily	Normal&Salt	1.89697	1.50751	0.524996	0.830968	1.25933	1.75196	0.467093	0.444172	0.439451	3.67198	1.90853	2.97651	1.1182	3.07314	0.363972	3.015	2.65701	2.17224	0.504922	0.144763	0.454139	27.8792
GB_D09G2496	AT3G17000	ubiquitin-conjugating enzyme 32	Normal&Salt	44.1903	45.6388	38.0456	94.5462	60.9571	86.0614	97.4634	112.846	75.9949	29.1361	115.081	50.9059	45.4139	35.5545	59.6366	67.7537	100.006	56.2217	44.6471	58.9145	61.9882	113.623
GB_D09G2498	AT3G16990	heme oxygenase-like%2C multi-helical	Normal&Salt	5.14927	4.40398	2.56606	1.20748	11.2013	6.37811	4.98387	0.983572	1.44176	10.6752	11.1368	11.6535	10.2637	121.855	2.33452	11.5437	9.21394	9.26363	6.8665	8.07818	2.63262	5.6722
GB_D09G2499	AT2G19640	ASH1-related protein 2	Normal&Salt	16.8992	13.9618	6.20484	5.45682	10.4226	10.3456	4.5967	5.10316	5.80056	18.1255	12.5062	10.2824	7.43298	4.51128	1.84688	13.2394	10.3935	7.0941	8.01683	1.91123	1.08429	40.6971
GB_D09G2503	AT3G16950	lipoamide dehydrogenase 1	Normal&Salt	19.7671	18.8532	9.00422	6.65582	10.5652	12.0357	10.744	5.43994	5.85542	22.5349	16.68	25.8613	39.5903	47.9056	36.0101	8.34457	9.90487	24.0668	15.9095	43.0481	40.3119	12.6372
GB_D09G2504	AT5G49360	beta-xylosidase 1	Normal&Salt	6.70517	94.5848	1.31511	659.587	3.96053	42.3908	17.3642	771.164	646.193	4.61359	1.83864	0.535238	12.1005	22.437	124.905	0.508701	0.976559	2.0369	21.4133	31.8109	224.818	22.0257
GB_D09G2506	AT4G16110	response regulator 2	Normal&Salt	23.0779	17.254	6.03352	25.284	15.6127	19.4502	22.1382	16.2775	17.4446	19.1502	13.4257	10.4079	19.8252	32.3188	14.9879	9.9461	10.2914	11.8187	16.9455	5.75904	4.29333	41.9384
GB_D09G2508	AT5G49230	Drought-responsive family protein	Normal&Salt	19.3695	20.3355	13.636	34.0384	25.2919	22.253	52.4266	31.7077	24.1921	31.4974	32.0278	35.3502	36.7931	38.6261	30.7168	35.2217	29.8071	29.4912	43.895	25.5328	24.1873	0.737781
GB_D09G2509	AT4G16100	heat shock protein%2C putative (DUF789)	Normal&Salt	0.960815	0.688775	0.155798	0.521768	0.868013	0.815568	0.915109	0.727327	0.342976	1.69329	3.29437	4.87786	1.11055	0.544386	0.218905	4.13432	3.06142	1.77534	2.22627	0.582208	0.1066	1.22908
GB_D09G2510	AT5G37475	Translation initiation factor eIF3 subunit	Normal&Salt	2.07907	1.1703	1.8815	1.12977	1.15855	0.809474	2.2689	0.348695	0.665625	2.8184	3.54046	3.98876	1.78484	1.64295	1.53007	2.75912	3.22756	3.20441	2.71499	1.63917	1.14393	1.90494
GB_D09G2511	AT3G16850	Pectin lyase-like superfamily protein	Normal&Salt	5.52759	6.69855	1.12546	2.82421	2.06354	2.92848	1.28765	12.459	4.28915	3.70124	3.06508	4.28411	3.65691	3.17021	1.15333	3.2838	1.68169	0.97553	1.40071	0.790965	1.00881	10.0588
GB_D09G2519	AT3G16720	TOXICOS EN LEVADURA 2	Normal&Salt	113.721	261.269	74.8962	72.4001	112.852	167.646	41.4102	63.9952	41.644	25.8897	201.842	46.3835	18.6885	14.6612	12.8275	161.043	187.203	10.5386	20.2513	5.23013	8.69259	9.31566
GB_D09G2521	AT3G06850	2-oxoacid dehydrogenases acyltransferase family protein	Normal&Salt	6.40826	6.18685	2.96258	43.5049	13.741	18.0467	7.9101	88.3365	80.4035	16.3155	49.3896	22.2191	16.7401	10.7844	12.8788	35.3518	43.9985	34.1626	44.5898	6.95126	6.50583	12.7049
GB_D09G2524	AT3G06880	Transducin/WD40 repeat-like superfamily protein	Normal&Salt	0.975158	1.20336	3.52245	4.18919	13.0671	4.91238	7.88484	0.858296	0.924798	21.4063	22.5738	40.4352	34.3212	10.9245	0.473985	30.7271	32.9227	19.1357	20.5375	0.820888	0.877447	8.57456
GB_D09G2525	AT3G06890	transmembrane protein	Normal&Salt	13.8209	12.5976	0.279579	2.32556	32.5153	6.81527	1.86449	0.847993	5.14634	35.5943	6.48466	6.00283	30.0503	74.9371	169.17	4.5442	6.41829	12.1881	2.53583	1.11503	60.3701	8.65873
GB_D09G2527	AT3G16630	P-loop containing nucleoside triphosphate hydrolases superfamily protein	Normal&Salt	12.8157	23.5779	4.26505	8.24422	14.1199	12.4001	8.47817	8.79009	12.6642	23.041	12.9963	12.053	20.1549	13.6396	19.9875	7.8091	10.8247	16.1927	14.1608	13.3297	14.1683	3.74866
GB_D09G2529	AT4G15830	ARM repeat superfamily protein	Normal&Salt	9.14838	4.8694	2.36285	0.225863	1.37352	0.242975	0.0865703	0	0.067767	15.1704	5.37587	8.85293	2.87766	14.5571	0.409168	5.55417	5.66375	5.63956	2.17498	0.373558	0.133254	3.34084
GB_D09G2530	AT4G15820	ABC subfamily C protein	Normal&Salt	3.30147	3.83996	5.79397	1.55034	3.14133	4.41973	1.75109	1.52056	1.34807	5.41132	5.16863	6.97262	4.67276	4.20827	1.73345	6.71871	5.44247	4.85069	4.46804	4.59056	2.54463	9.12766
GB_D09G2531	AT4G02510	translocon at the outer envelope membrane of chloroplasts 159	Normal&Salt	2.71326	3.13349	5.46292	0.820459	2.73585	3.01795	1.42054	1.46341	0.661847	6.74495	8.65949	9.38708	5.01363	11.8002	0.726137	8.06622	7.24783	7.44191	10.3074	1.85055	0.654412	4.29101
GB_D09G2532	AT5G49020	protein arginine methyltransferase 4A	Normal&Salt	8.84286	7.69914	5.13392	1.86813	7.45256	8.79093	6.62614	0.50547	1.5623	6.62738	4.02042	5.74691	3.51971	4.54809	1.90586	3.55911	3.26239	4.17367	3.1529	1.62089	1.04983	9.44411
GB_D09G2536	AT3G16560	Protein phosphatase 2C family protein	Normal&Salt	11.7136	9.53406	10.344	2.82038	6.11359	4.04065	4.56072	2.08525	1.47045	6.95767	3.30902	5.05066	4.35446	8.23611	0.797455	4.04386	3.47513	3.74821	2.73087	1.4833	0.600039	5.39907
GB_D09G2537	AT4G15790	uveal autoantigen with coiled-coil/ankyrin	Normal&Salt	11.8076	7.55815	4.81126	0.462204	3.29574	0.339556	1.39588	0.0252657	0.482502	13.7167	5.83315	8.48499	4.52778	17.497	0.882046	4.54594	4.90715	2.54606	2.36358	1.11082	1.10316	3.98354
GB_D09G2538	AT4G15780	vesicle-associated membrane protein 724	Normal&Salt	7.37761	3.77687	0.143846	1.06109	1.58781	1.07846	0.387867	0.616805	0.540092	1.81592	1.57117	2.73879	1.82393	8.14146	0.162229	1.56996	0.860132	0.692401	0.843214	0	0.169797	48.3371
GB_D09G2541	AT1G09070	soybean gene regulated by cold-2	Normal&Salt	53.8055	30.2637	19.4231	60.446	42.0067	34.8368	31.9489	71.3918	85.3881	21.8021	38.0343	16.4104	14.8329	31.0544	19.2346	27.8617	21.8381	8.22708	7.7063	9.90772	14.9521	3.37624
GB_D09G2544	AT1G09020	sucrose nonfermenting-like protein	Normal&Salt	4.17908	4.68618	2.58011	4.03436	4.64245	4.00602	3.22594	6.0433	3.07105	5.10754	4.65585	6.1878	2.5859	4.64209	1.17452	3.59021	4.05812	3.67826	3.46872	0.496011	0.746166	0.209165
GB_D09G2546	AT3G26700	Protein kinase superfamily protein	Normal&Salt	3.09606	9.34634	0.311262	1.30328	5.32878	5.99428	1.26545	0.45489	0.666558	44.0398	10.5963	8.33864	5.31205	0.125426	0.11108	3.70937	3.75834	4.8725	0.47273	0.116243	0.0945553	10.5962
GB_D09G2550	AT5G18610	Protein kinase superfamily protein	Normal&Salt	14.228	10.4666	3.50065	3.37861	13.6605	7.7687	8.14861	2.84196	3.3811	21.9258	17.8242	18.2684	14.8566	12.5063	9.31912	18.3041	17.0966	13.0135	12.6317	2.62854	4.8853	25.5124
GB_D09G2552	AT3G06590	basic helix-loop-helix (bHLH) DNA-binding superfamily protein	Normal&Salt	67.9529	74.5123	9.74016	147.86	156.498	113.437	82.4246	96.0777	158.703	81.8454	23.1212	15.717	17.0073	13.9883	131.662	16.1337	11.5551	38.962	31.6746	15.7069	105.443	1.15113
GB_D09G2554	AT3G52300	ATP synthase D chain	Normal&Salt	16.118	12.5083	4.63354	15.7687	12.216	10.9178	10.7296	9.16221	9.97129	7.15451	6.34207	12.3597	13.4174	7.69815	2.4819	9.99889	10.8644	11.5107	15.807	10.6559	7.45406	0.201318
GB_D09G2555	AT2G47260	WRKY DNA-binding protein 23	Normal&Salt	2.46624	6.90921	4.00662	14.7495	12.0095	11.0649	34.1609	4.79073	2.72821	2.63344	2.0571	0.021854	0.195825	0.228777	0.0839875	2.75195	16.9359	0.128894	0.350977	0.0228883	0.0846987	10.789
GB_D09G2556	AT3G06580	Mevalonate/galactokinase family protein	Normal&Salt	24.4595	23.9661	7.03573	58.9067	23.4202	30.2271	13.1613	31.9014	52.0432	20.9285	22.985	19.0441	17.2991	14.7519	7.79079	17.2482	17.779	20.3562	17.1987	5.74834	4.69048	1.23207
GB_D09G2557	AT3G17120	transmembrane protein	Normal&Salt	1.89139	1.278	2.19662	5.8271	2.34669	2.40079	0.696074	0.441948	0.113738	2.41221	1.24256	1.06928	3.71287	1.82684	0	1.61686	2.14305	1.54983	2.99028	3.60917	0.047422	2.79601
GB_D09G2559	AT3G17205	ubiquitin protein ligase 6	Normal&Salt	5.05191	6.47381	1.59572	5.58184	6.32197	6.45529	3.78845	4.92675	5.18482	7.58731	4.34529	6.21426	6.30587	4.46431	5.67666	5.45545	5.05949	4.65504	6.79505	4.81977	3.24862	11.7204
GB_D09G2563	AT1G48100	Pectin lyase-like superfamily protein	Normal&Salt	12.5277	7.16259	2.8288	0.057096	2.77176	0.0417693	0.0299817	0.494113	0.0768207	15.0437	30.2029	97.9609	8.18425	24.1698	0.051612	31.7502	17.4549	11.8817	9.57236	0.126824	0.602161	0.531935
GB_D09G2564	AT3G62270	HCO3- transporter family	Normal&Salt	10.8846	18.8865	2.32139	5.1783	12.074	6.75181	2.64257	0.979185	0.826259	93.2462	12.5216	51.8881	3.16418	2.63795	0.014398	33.7444	9.61944	9.67916	2.0655	0.274004	0.240482	12.4026
GB_D09G2566	AT1G48170	proteasome assembly chaperone	Normal&Salt	18.3956	15.2731	11.2629	8.24915	19.453	18.8915	17.2939	7.50251	10.1035	24.1979	16.0002	25.9835	21.1616	20.7415	8.78342	16.3819	17.3317	16.7501	14.8881	7.83676	4.6045	6.26873
GB_D09G2568	AT3G05850	MuDR family transposase	Normal&Salt	5.64172	6.06183	2.98282	5.9791	7.88158	7.58978	4.36613	7.22111	7.17069	12.3476	8.59405	10.0419	6.02765	11.0417	3.11048	10.3566	10.2771	5.93658	6.78644	2.47119	1.42887	0.794871
GB_D09G2573	AT1G18670	Protein kinase superfamily protein	Normal&Salt	8.91014	6.27401	2.44925	0.969486	2.3145	1.06822	0.621555	0.260142	0.585412	3.16952	1.74988	0.889699	2.38485	0.981365	0.025381	1.02214	1.16265	2.99342	3.13235	1.2163	0.073569	211.855
GB_D09G2574	AT1G13950	eukaryotic elongation factor 5A-1	Normal&Salt	385.559	366.931	290.371	857.249	806.227	595.45	313.161	979.181	948.818	263.73	207.869	174.485	472.903	347.098	394.967	195.913	147.787	273.181	325.123	481.58	422.561	2.27115
GB_D09G2580	AT5G07980	dentin sialophosphoprotein-like protein	Normal&Salt	4.99456	6.41201	1.6334	5.92391	6.19999	7.69067	4.65291	5.95135	6.15203	6.55598	5.94865	8.9373	5.75563	5.81843	1.64711	8.67258	6.35933	3.95128	5.23813	1.74482	1.23391	2.06456
GB_D09G2581	AT5G61010	exocyst subunit exo70 family protein E2	Normal&Salt	3.50895	2.51248	0.810348	3.21721	1.19623	2.14807	1.76297	2.92789	2.59685	1.69192	1.32809	1.29482	3.40562	2.46457	5.18756	1.53111	0.942901	3.10386	3.96852	2.7696	3.44853	2.57355
GB_D09G2582	AT5G08060	furry	Normal&Salt	2.31203	2.86135	1.20022	1.81927	3.13116	2.57774	1.93877	2.01906	1.71909	2.96176	2.90008	3.54357	2.06125	3.26703	0.204261	3.09899	2.51083	2.68101	2.87726	0.785461	0.49496	1.02215
GB_D09G2583	AT1G74160	LONGIFOLIA protein	Normal&Salt	1.72702	1.82724	2.83977	0.377784	3.79595	3.16663	1.62489	0.690687	0.675381	6.46236	16.9159	25.7199	28.8321	1.88161	4.0665	27.0639	23.8194	21.512	26.8862	21.3042	3.29239	1.51269
GB_D11G2902	AT1G60690	NAD(P)-linked oxidoreductase superfamily protein	Normal	73.3064	4.20701	1.28754	4.06826	20.9063	4.7829	4.03726	0.928346	2.16823	8.13047	1.63009	10.5387	9.81153	11.9314	0.113837	37.0542	9.77226	8.11689	9.23989	0.508223	0.86147	0
GB_D11G2903	AT1G60690	NAD(P)-linked oxidoreductase superfamily protein	Normal	148.836	9.00335	0	0.442528	4.2105	1.07181	0.450312	0.355293	1.31275	0.501743	0.0585365	0.812651	0	0.126896	0	8.4535	5.30005	1.91138	0.19295	0	0	4.62339
GB_D11G2908	AT5G49570	peptide-N-glycanase 1	Normal	6.35073	3.55494	1.83319	4.99582	4.83426	4.19916	3.08526	6.57455	6.28729	6.28984	9.66714	12.9133	6.48434	10.6062	4.55893	10.9012	9.32799	8.61171	6.53098	4.43364	3.15412	19.8319
GB_D11G2910	AT5G28300	Duplicated homeodomain-like superfamily protein	Normal	0.717388	3.96392	16.6695	5.90968	5.50298	20.3953	17.1184	1.26411	1.06244	31.3152	42.2263	68.1099	15.7611	24.5153	50.9761	65.3666	42.043	29.4209	37.3672	0.831682	10.9129	5.8103
GB_D11G2911	AT1G54510	NIMA-related serine/threonine kinase 1	Normal	2.0655	2.68456	9.3909	0.987278	4.72046	3.94872	6.43798	0.46063	0.573134	28.6638	54.7238	65.6886	12.4232	8.05838	0.133938	63.5906	52.2063	27.1152	24.223	0.549448	0.185808	4.39285
GB_D11G2912	AT3G04820	Pseudouridine synthase family protein	Normal	6.78799	8.36949	4.9047	4.04268	7.68255	9.42863	4.88074	1.79555	3.4216	9.21864	4.75435	9.99253	6.90134	8.44316	2.21705	6.45066	5.65654	8.68545	5.06997	3.9653	1.73039	1.4683
GB_D11G2913	AT3G22780	Tesmin/TSO1-like CXC domain-containing protein	Normal	4.13323	2.82994	0.699271	2.26453	2.6146	0.861644	3.42303	0.838845	1.69378	8.98346	3.92453	5.76917	1.14044	2.99183	0.495999	6.79685	5.98316	3.06719	1.46786	0.405438	0.0678433	2.48893
GB_D11G2916	AT3G14390	Pyridoxal-dependent decarboxylase family protein	Normal	55.1623	158.715	3.72671	784.572	222.153	204.022	151.743	415.87	1003.94	40.6239	41.7129	1.4745	38.1469	8.68402	94.5951	4.95968	20.2792	73.116	45.9755	12.744	21.7852	2.2668
GB_D11G2917	AT5G56750	N-MYC downregulated-like 1	Normal	4.75299	2.73476	1.55808	6.06255	2.44063	3.01575	3.0342	4.35273	4.49192	2.41363	4.63423	2.44091	3.25949	2.83175	1.27496	2.83655	3.00261	2.63689	3.95598	1.3592	0.987181	0.674286
GB_D12G2196	AT5G50790	Nodulin MtN3 family protein	Normal&Salt	1.25293	15.4709	50.5049	360.382	94.2679	158.344	147.905	393.329	306.096	7.9998	1.58549	0.996242	0.475526	0.244247	6.48722	2.14783	0.4131	3.91138	23.3242	2.08804	0.728814	0
GB_D12G2199	-	-	Normal&Salt	0.813864	1.67956	2.07848	1.49316	3.53887	4.77489	3.03443	3.64942	2.1977	2.12551	2.88873	11.6964	2.07785	2.30175	0	11.0327	4.95577	3.99326	3.27	0.529034	1.40995	8.35232
GB_D12G2201	AT5G23670	long chain base2	Normal&Salt	32.7728	41.7757	21.8947	74.3709	43.8953	67.5291	50.5316	43.3253	59.9883	34.1504	29.3139	38.1991	37.7953	18.4674	28.71	25.9423	38.8713	33.1298	33.4825	27.4115	20.4265	3.75596
GB_D12G2202	AT3G48800	Sterile alpha motif (SAM) domain-containing protein	Normal&Salt	6.27331	5.22819	5.20128	3.19126	8.39907	7.52886	4.65703	2.39198	2.61038	12.0955	5.40613	7.63094	5.48477	4.2218	2.49003	5.70205	5.66317	6.05216	5.27119	2.16105	1.57617	4.38192
GB_D12G2206	AT3G48860	coiled-coil protein	Normal&Salt	6.66748	5.42338	1.83627	6.59515	10.7982	11.9095	7.9593	5.03195	6.48939	11.0935	12.4489	18.2281	8.166	6.16291	3.15525	15.5055	16.4376	15.8672	15.327	8.46916	4.55837	25.742
GB_D12G2207	AT5G62000	auxin response factor 2	Normal&Salt	18.0272	20.5914	8.60897	20.2115	30.216	31.5579	26.6189	12.9438	16.5899	46.0396	31.5294	55.2473	26.0563	40.6245	9.19801	32.6423	26.0602	27.4447	26.1888	9.6863	6.36018	4.81789
GB_D12G2208	AT1G44750	purine permease 11	Normal&Salt	0.486358	2.79524	0.592523	0.208972	1.14509	0.575824	1.35302	0.021129	4.80224	0.211503	8.84168	0.95683	1.09166	3.82633	5.74787	0.133087	0.212281	0.0982773	0.206451	0.31469	0.0616237	12.8134
GB_D12G2209	AT5G61960	MEI2-like protein 1	Normal&Salt	17.4819	20.7361	6.56462	11.3466	22.8642	18.5079	14.0948	12.8894	15.8769	26.0754	13.5791	27.944	26.7568	21.0455	7.01901	17.629	14.0284	23.0631	27.0255	10.8419	7.17081	2.05796
GB_D12G2210	AT5G61930	APO RNA-binding protein (DUF794)	Normal&Salt	2.19682	2.04002	0.707877	2.4976	6.3381	4.74654	3.15756	1.79264	2.7838	8.34591	5.5998	10.3507	6.02221	4.41224	1.62089	7.89307	7.22256	6.57134	6.25827	3.87379	3.25649	16.9794
GB_D12G2215	AT5G61840	Exostosin family protein	Normal&Salt	20.1749	22.4758	8.08254	8.75293	13.2331	11.7919	12.0868	7.24331	10.7769	15.6417	18.7269	12.7659	15.0429	16.4883	31.2543	15.9306	13.3227	13.4203	9.78432	9.24123	9.52838	7.21528
GB_D12G2216	AT5G51010	Rubredoxin-like superfamily protein	Normal&Salt	0.408319	23.0898	135.903	0.791174	9.93327	12.0361	43.9873	0.513921	1.17805	11.6258	2.54892	0.551958	1.89391	4.7623	0.92888	0.511628	1.62858	0.725953	1.27592	1.81752	1.85038	5.70715
GB_D12G2218	AT5G61820	stress up-regulated Nod 19 protein	Normal&Salt	27.8027	40.286	16.6548	42.4228	64.4975	74.9548	49.4541	68.7283	26.8129	33.4124	26.7588	30.947	14.6282	8.13479	10.0552	59.044	60.7344	40.5869	18.0671	13.8285	10.9536	3.5179
GB_D13G2574	AT5G20930	Protein kinase superfamily protein	Normal&Salt	6.92699	7.54295	3.39196	6.20109	8.1658	7.87114	5.00786	4.92368	4.46294	9.34589	5.63544	9.11805	5.73253	6.65924	3.06272	7.09344	7.89474	7.00268	6.98597	3.68097	2.12151	8.02299
GB_D13G2586	AT2G43630	nucleusenvelope protein	Normal&Salt	16.0407	13.2508	14.1053	7.01359	17.2494	21.2498	19.6601	8.87051	11.4467	19.469	11.1334	12.1875	12.0042	16.5839	4.64397	11.1774	12.648	10.0782	9.21527	4.23832	3.81097	7.70075
GB_D13G2587	AT1G06220	Ribosomal protein S5/Elongation factor G/III/V family protein	Normal&Salt	11.0239	10.2787	4.9937	2.08257	8.53587	9.34327	2.62827	1.10341	2.48099	17.1556	8.39208	15.8322	11.1526	13.0324	1.90057	10.4569	8.76664	11.4261	10.6628	4.02615	1.33423	12.2809
GB_D13G2635	AT3G55530	RING/U-box superfamily protein	Normal&Salt	16.8562	11.2965	4.04014	9.91133	10.7958	9.56571	10.3061	11.0564	17.814	13.3417	7.50226	7.26266	10.7186	15.3345	9.28284	6.15825	7.06837	8.85363	7.56156	6.04069	3.76264	2.9688
GB_D13G2637	AT1G13790	XH/XS domain-containing protein	Normal&Salt	5.13071	5.42523	4.19686	7.88065	8.61774	7.5421	5.96233	2.62708	5.22523	11.7788	13.4991	19.0704	10.3292	6.09035	2.17429	15.2975	17.0905	13.3052	10.275	2.68076	0.988947	5.82756
GB_D13G2638	AT2G28940	Protein kinase superfamily protein	Normal&Salt	3.45863	0.800997	0.467336	4.50002	9.27233	6.98689	3.55838	16.0659	8.12674	8.1132	5.35801	8.28033	9.77397	15.3483	2.98232	7.22737	7.096	7.46582	4.18022	0.435043	1.867	15.8016
GB_D13G2640	AT3G46580	methyl-CPG-binding domain protein 5	Normal&Salt	21.8173	15.2437	7.13558	12.9353	17.3335	19.9723	23.6971	15.1525	15.9733	13.0802	11.0612	13.326	11.738	12.8112	6.75767	11.0031	11.8039	10.5981	7.90484	4.95331	4.98108	14.2778
GB_D13G2641	AT5G24318	O-Glycosyl hydrolases family 17 protein	Normal&Salt	18.2975	16.8281	7.5278	48.4171	77.3917	69.0112	39.3742	28.6808	32.6516	64.8479	26.1542	21.8673	16.2081	26.036	1.86671	20.943	27.0769	19.3434	7.8604	2.39846	1.67539	23.8693
GB_D13G2646	AT5G59300	ubiquitin-conjugating enzyme E2	Normal&Salt	28.899	18.4363	9.51862	19.4772	15.8469	18.4602	24.5849	19.2662	26.2446	17.2132	16.7567	14.6293	30.5523	24.6514	35.6798	21.87	22.3154	23.9368	24.8407	34.6885	26.885	27.3386
GB_D13G2649	AT5G59950	RNA-binding (RRM/RBD/RNP motifs) family protein	Normal&Salt	53.9691	45.6303	30.4766	42.672	67.4311	59.8307	58.0802	27.2849	37.7507	58.8838	20.4182	27.3367	52.4651	57.6126	22.4663	30.2633	22.0261	43.1306	31.2336	52.6265	47.6869	23.4358
GB_D13G2651	AT3G46010	actin depolymerizing factor 1	Normal&Salt	35.2359	60.7157	84.2601	21.0996	50.4635	35.6723	63.4015	7.63275	16.2836	28.4754	19.6804	20.767	43.5395	22.0939	42.1299	10.7042	16.5668	43.3232	47.751	77.218	70.2633	12.7759
GB_D13G2653	AT5G59840	Ras-related small GTP-binding family protein	Normal&Salt	27.9707	14.0548	7.5704	14.0005	16.6265	14.6791	13.4247	9.80346	14.5307	17.2328	8.50011	8.24359	17.6774	17.8084	19.0259	7.2669	10.6461	15.5358	20.0403	13.0122	16.4948	8.58698
GB_D13G2660	AT1G07705	NOT2 / NOT3 / NOT5 family	Normal&Salt	8.69163	9.30041	3.01745	12.4017	11.8763	10.4218	7.254	11.7981	13.5102	11.4713	13.317	16.5706	11.77	14.2177	5.57642	14.0755	16.5009	9.97712	14.1449	3.90918	4.1539	4.02645
GB_D13G2662	AT3G45630	RNA binding (RRM/RBD/RNP motifs) family protein	Normal&Salt	5.50487	6.08306	1.58719	7.00707	4.51608	4.70147	3.82806	6.25172	5.59779	4.19139	5.92606	14.366	6.35231	9.50727	3.3599	10.9697	10.7815	6.81277	7.39549	3.68057	2.81201	3.60941
GB_D13G2664	AT2G27100	C2H2 zinc-finger protein SERRATE (SE)	Normal&Salt	7.09046	6.76637	2.39336	6.23211	9.28209	9.50722	5.34828	7.39042	6.40889	9.67956	10.9229	9.71403	7.32231	3.27636	5.88678	9.90013	8.03939	9.09569	7.95181	5.69217	3.41413	31.3409
GB_D13G2665	AT3G20770	Ethylene insensitive 3 family protein	Normal&Salt	87.7945	115.128	22.2378	173.621	183.734	264.108	123.954	93.4493	93.8891	146.563	59.6841	57.3662	122.242	82.7201	86.5933	43.4753	41.2358	121.391	142.199	56.3324	68.7776	9.42927
GB_D13G2666	AT3G56850	ABA-responsive element binding protein 3	Normal&Salt	13.9373	13.4782	5.23847	12.2558	19.0628	16.1088	9.26167	14.7503	12.7665	18.2718	26.7054	22.2193	20.416	10.7752	18.2025	19.6342	23.5668	25.2876	23.443	10.6865	9.87964	2.91026
GB_D13G2668	AT5G60590	DHBP synthase RibB-like alpha/beta domain-containing protein	Normal&Salt	6.94324	7.29635	7.71188	4.04695	8.8072	14.6891	13.191	2.60625	2.29861	6.20839	2.80342	1.3778	3.33221	4.0849	2.40526	1.79474	2.12078	3.33085	1.8042	1.61423	1.15599	17.9784
GB_D13G2669	AT5G60680	transcription initiation factor TFIID subunit (Protein of unknown function%2C DUF584)	Normal&Salt	50.5335	34.4709	14.4786	24.8817	60.2358	66.1895	24.5691	32.7014	19.9016	21.837	7.92707	7.74935	12.4152	9.78493	12.2728	7.20411	6.55457	10.9957	13.2047	5.69231	8.62135	7.59267
GB_D13G2670	AT5G60690	Homeobox-leucine zipper family protein / lipid-binding START domain-containing protein	Normal&Salt	13.058	23.0106	1.06407	2.25804	9.47194	5.99177	1.5805	1.96634	5.42969	13.0487	2.56358	6.10877	3.29579	10.8148	2.83502	4.34037	2.89022	12.3066	10.5511	1.30005	1.92614	6.81068
GB_D13G2671	AT1G07990	SIT4 phosphatase-associated family protein	Normal&Salt	7.22387	9.22373	2.38538	7.6317	7.33772	8.59222	5.16202	7.79074	7.44111	9.35849	6.63968	7.54201	6.31457	9.6357	6.08587	6.87925	6.09772	6.23777	7.70008	4.13219	3.02486	6.79857
GB_D13G2672	AT4G30080	auxin response factor 16	Normal&Salt	3.93699	6.18611	1.4066	3.70438	2.81028	4.87477	4.74046	1.8074	1.5088	3.33856	1.17114	1.56295	11.5512	4.98717	1.04418	0.386464	0.916695	4.44284	5.70594	5.09713	0.651238	5.6233
GB_D13G2679	AT5G60720	electron transporter%2C putative (Protein of unknown function%2C DUF547)	Normal&Salt	1.06255	2.64113	0.0649323	0.745976	0.352597	0.0425423	0.201146	0.943753	6.23221	0.04514	0	0.019078	0	82.1189	29.5228	0	0	0	0.0214953	0.054842	22.9984
